# Supplementary material for: Genome-wide identification and expression analysis of the Hsp20, Hsp70 and Hsp90 gene family in Dendrobium officinale
Source: Front Plant Sci. 2022 Aug 10;13:979801. doi: 10.3389/fpls.2022.979801 (PMC9399769; doi:10.3389/fpls.2022.979801)
Supplement: Supplementary file 6 [file Table_3.XLSX]

## Sheet: Sheet1
Table S3. Information of cis-acting elements in HSP20, HSP70 and HSP90 genes of D. officinale
cis-acting elements
meristem expression	CAT-box
flavonoid biosynthetic genes regulation	MBSI
endosperm expression	GCN4_motif
circadian control	circadian
zein metabolism regulation	O2-site
cell cycle regulation	MSA-like
root specific	motif I
light responsiveness	G-box
anaerobic induction	ARE
drought-inducibility	MBS
low-temperature responsiveness	LTR
heat stress responsiveness	HSE
wound responsiveness	WUN-motif
defense and stress responsiveness	TC-rich repeats
abscisic acid responsiveness	ABRE
MeJA-responsiveness	TGACG-motif
salicylic acid responsiveness	TCA-element
auxin responsiveness	AuxRR-core
gibberellin-responsiveness	TATC-box
