# Supplementary material for: Genome-wide identification and expression analysis of the Hsp20, Hsp70 and Hsp90 gene family in Dendrobium officinale
Source: Front Plant Sci. 2022 Aug 10;13:979801. doi: 10.3389/fpls.2022.979801 (PMC9399769; doi:10.3389/fpls.2022.979801)
Supplement: Supplementary file 7 [file Table_4.xlsx]

## Sheet: hsp20
Table S4. The detailed information of the predicted three-dimensional (3D) proteins.
Gene Name	HSP20 Protein Name	QMEANDisCo Global	GMQE	Target/Template Identity	Oligo-State	Template	Templete Description
Dof001098	DenHsp20-1	0.68 ± 0.05	0.53	52.25	homo-12-mer	1gme.2.A	HEAT SHOCK PROTEIN 16.9B
Dof002521	DenHsp20-2	0.66 ± 0.05	0.58	58	homo-12-mer	1gme.2.A	HEAT SHOCK PROTEIN 16.9B
Dof003464	DenHsp20-3	0.73 ± 0.05	0.59	74.77	homo-12-mer	1gme.2.A	HEAT SHOCK PROTEIN 16.9B
Dof003465	DenHsp20-4	0.75 ± 0.05	0.49	74.77	homo-12-mer	1gme.2.A	HEAT SHOCK PROTEIN 16.9B
Dof003469	DenHsp20-5	0.71 ± 0.05	0.71	72	homo-12-mer	1gme.2.A	HEAT SHOCK PROTEIN 16.9B
Dof003471	DenHsp20-6	0.73 ± 0.05	0.78	68	homo-12-mer	1gme.2.A	HEAT SHOCK PROTEIN 16.9B
Dof003473	DenHsp20-7	0.73 ± 0.05	0.78	67.33	homo-12-mer	1gme.2.A	HEAT SHOCK PROTEIN 16.9B
Dof003474	DenHsp20-8	0.66 ± 0.05	0.64	51.06	homo-12-mer	1gme.2.A	HEAT SHOCK PROTEIN 16.9B
Dof003476	DenHsp20-9	0.69 ± 0.05	0.59	56.08	homo-12-mer	1gme.2.A	HEAT SHOCK PROTEIN 16.9B
Dof006017	DenHsp20-13	0.73 ± 0.05	0.69	71.33	homo-12-mer	1gme.2.A	HEAT SHOCK PROTEIN 16.9B
Dof006572	DenHsp20-15	0.69 ± 0.05	0.76	56.16	homo-12-mer	1gme.2.K	HEAT SHOCK PROTEIN 16.9B
Dof010207	DenHsp20-17	0.64 ± 0.05	0.45	47.69	homo-12-mer	1gme.2.K	HEAT SHOCK PROTEIN 16.9B
Dof010209	DenHsp20-18	0.66 ± 0.05	0.49	49.29	homo-12-mer	1gme.2.K	HEAT SHOCK PROTEIN 16.9B
Dof011973	DenHsp20-20	0.62 ± 0.05	0.6	40.54	homo-12-mer	1gme.2.K	HEAT SHOCK PROTEIN 16.9B
Dof016350	DenHsp20-21	0.74 ± 0.06	0.49	64.52	homo-dimer	5ds1.2.A	17.1 kDa class II heat shock protein
Dof016351	DenHsp20-22	0.78 ± 0.06	0.46	66.67	homo-dimer	5ds1.2.A	17.1 kDa class II heat shock protein
Dof016352	DenHsp20-23	0.66 ± 0.05	0.49	45.05	homo-dimer	5ds1.2.A	17.2 kDa class II heat shock protein
Dof016353	DenHsp20-24	0.78 ± 0.06	0.46	59.14	homo-dimer	5ds1.1.A	17.1 kDa class II heat shock protein
Dof016354	DenHsp20-25	0.78 ± 0.06	0.46	59.14	homo-dimer	5ds1.1.A	17.1 kDa class II heat shock protein
Dof016356	DenHsp20-27	0.78 ± 0.06	0.47	67.74	homo-dimer	5ds1.1.A	17.1 kDa class II heat shock protein
Dof016358	DenHsp20-28	0.74 ± 0.06	0.47	64.52	homo-dimer	5ds1.2.A	17.1 kDa class II heat shock protein
Dof023706	DenHsp20-35	0.65 ± 0.05	0.42	36.63	Homo-12-mer	1gme.2.A	HEAT SHOCK PROTEIN 16.9B
Dof025018	DenHsp20-36	0.60 ± 0.05	0.46	34.29	Homo-12-mer	1gme.2.A	HEAT SHOCK PROTEIN 16.9B
Dof025693	DenHsp20-37	0.65 ± 0.05	0.42	36.63	Homo-12-mer	1gme.2.A	HEAT SHOCK PROTEIN 16.9B

## Sheet: hsp90
Table S4. The detailed information of the predicted three-dimensional (3D) proteins.
Gene Name	HSP90 Protein Name	QMEANDisCo Global	GMQE	Target/Template Identity	Oligo-State	Template	Templete Description
Dof002881	DenHsp90-1	0.74 ± 0.05	0.79	0.687	hetero-tetramer	5fwl.1.A	HEAT SHOCK PROTEIN HSP 90 BETA
Dof005585	DenHsp90-2	0.78 ± 0.05	0.75	0.4576	hetero-tetramer	7krj.1.B	Heat shock protein HSP 90-alpha
Dof010626	DenHsp90-3	0.74 ± 0.05	0.77	0.699	homo-dimer	5fwl.1.A	HEAT SHOCK PROTEIN HSP 90 BETA
Dof017012	DenHsp90-4	0.78 ± 0.05	0.82	0.7123	homo-hexamer	7krj.1.A	Heat shock protein HSP 90-alpha

## Sheet: hsp70
Table S4. The detailed information of the predicted three-dimensional (3D) proteins.
Gene Name	HSP70 Protein Name	QMEANDisCo Global	GMQE	Target/Template Identity	Oligo-State	Template	Templete Description
Dof002577	DenHsp70-1	0.85 ± 0.05	0.89	83.27	monomer	4h5w.1.A	Heat shock cognate 71 kDa protein
Dof003997	DenHsp70-2	0.84 ± 0.05	0.82	81.75	monomer	4fl9.1.A	Heat shock cognate 71 kDa protein
Dof004000	DenHsp70-4	0.86 ± 0.05	0.91	83.6	monomer	4h5w.1.A	Heat shock cognate 71 kDa protein
Dof004107	DenHsp70-5	0.80 ± 0.05	0.79	68.07	monomer	4fl9.1.A	Heat shock cognate 71 kDa protein
Dof009462	DenHsp70-8	0.58 ± 0.05	0.55	34.23	monomer	7kw7.1.C	Heat shock 70 kDa protein 1A
Dof013104	DenHsp70-10	0.73 ± 0.05	0.72	52.79	monomer	4fl9.1.A	Heat shock cognate 71 kDa protein
Dof014409	DenHsp70-11	0.84 ± 0.05	0.9	83.29	monomer	4fl9.1.A	Heat shock cognate 71 kDa protein
Dof014411	DenHsp70-12	0.85 ± 0.05	0.89	82.29	monomer	3i33.1.A	Heat shock-related 70 kDa protein 2
Dof014952	DenHsp70-14	0.73 ± 0.05	0.72	52.79	monomer	4fl9.1.A	Heat shock cognate 71 kDa protein
Dof015686	DenHsp70-15	0.71 ± 0.05	0.74	38.66	monomer	4fl9.1.A	Heat shock cognate 71 kDa protein
Dof017100	DenHsp70-19	0.69 ± 0.05	0.71	38.46	monomer	2bup.1.A	Heat shock cognate 71 kDa protein
Dof017114	DenHsp70-26	0.68 ± 0.06	0.7	32.86	monomer	7kw7.1.C	Heat shock 70 kDa protein 1A
Dof017115	DenHsp70-27	0.68 ± 0.06	0.7	35.21	monomer	7kw7.1.C	Heat shock 70 kDa protein 1A
Dof023904	DenHsp70-40	0.75 ± 0.05	0.73	54.23	monomer	4fl9.1.A	Heat shock cognate 71 kDa protein
Dof023917	DenHsp70-41	0.73 ± 0.05	0.78	61.81	monomer	2kho.1.A	Heat shock protein 70
Dof025759	DenHsp70-43	0.85 ± 0.06	0.88	73.85	monomer	4fl9.1.A	Heat shock cognate 71 kDa protein
