# Supplementary material for: Genome-wide identification and expression analysis of the Hsp20, Hsp70 and Hsp90 gene family in Dendrobium officinale
Source: Front Plant Sci. 2022 Aug 10;13:979801. doi: 10.3389/fpls.2022.979801 (PMC9399769; doi:10.3389/fpls.2022.979801)
Supplement: Supplementary file 9 [file Table_6.xlsx]

## Sheet: Sheet1
Table S6. PPI networks of HSP20, HSP70 and HSP90 proteins in D. officinale
protein name	protein identifier	protein description
HSP81-3-1	906689.A0A2I0VDN6	Heat shock protein 81-3
cpHSP70-1	906689.A0A2I0VDQ1	Stromal 70 kDa heat shock-related protein, chloroplastic; Belongs to the heat shock protein 70 family.
HSP17.9-1	906689.A0A2I0VE26	17.9 kDa class II heat shock protein; Belongs to the small heat shock protein (HSP20) family.
HSP17.9-2	906689.A0A2I0VE30	17.9 kDa class II heat shock protein; Belongs to the small heat shock protein (HSP20) family.
HSP17.9-3	906689.A0A2I0VE35	17.9 kDa class II heat shock protein; Belongs to the small heat shock protein (HSP20) family.
HSP17.9-4	906689.A0A2I0VE48	17.9 kDa class II heat shock protein; Belongs to the small heat shock protein (HSP20) family.
cpHSP20-1	906689.A0A2I0VED1	Small heat shock protein, chloroplastic; Belongs to the small heat shock protein (HSP20) family.
HSP90-4-1	906689.A0A2I0VID1	Heat shock protein 90-4
A0A2I0VMC5	906689.A0A2I0VMC5	Guanine nucleotide-binding protein alpha-2 subunit
HSP90-4-2	906689.A0A2I0VMQ8	Heat shock protein 90-4
HSP70-2-1	906689.A0A2I0VP05	Heat shock cognate 70 kDa protein 2
BiP	906689.A0A2I0VP08	Luminal-binding protein
HSP17.9-5	906689.A0A2I0W8E7	17.9 kDa class I heat shock protein; Belongs to the small heat shock protein (HSP20) family.
A0A2I0W909	906689.A0A2I0W909	T-complex protein 1 subunit alpha
A0A2I0W9K7	906689.A0A2I0W9K7	Uncharacterized protein
sHSP20-1	906689.A0A2I0WA72	SHSP domain-containing protein; Belongs to the small heat shock protein (HSP20) family.
HSP81-3-2	906689.A0A2I0WBX9	Heat shock protein 81-3
A0A2I0WC69	906689.A0A2I0WC69	T-complex protein 1 subunit alpha; Belongs to the TCP-1 chaperonin family.
A0A2I0WEJ6	906689.A0A2I0WEJ6	Putative mediator of RNA polymerase II transcription subunit 37c
A0A2I0WFI4	906689.A0A2I0WFI4	T-complex protein 1 subunit epsilon
nHSP70-1	906689.A0A2I0WG51	Heat shock 70 kDa protein
A0A2I0WIH7	906689.A0A2I0WIH7	T-complex protein 1 subunit eta; Molecular chaperone; assists the folding of proteins upon ATP hydrolysis. Known to play a role, in vitro, in the folding of actin and tubulin.
HSP17.9-6	906689.A0A2I0WJB8	17.9 kDa class I heat shock protein; Belongs to the small heat shock protein (HSP20) family.
HSP17.7	906689.A0A2I0WJC4	17.7 kDa class I heat shock protein; Belongs to the small heat shock protein (HSP20) family.
HSP17.9-7	906689.A0A2I0WJE6	17.9 kDa class I heat shock protein; Belongs to the small heat shock protein (HSP20) family.
A0A2I0WP07	906689.A0A2I0WP07	T-complex protein 1 subunit gamma
nHSP70-2	906689.A0A2I0X4M8	Heat shock cognate 70 kDa protein; Belongs to the heat shock protein 70 family.
HSP70-2-3	906689.A0A2I0X5F2	Heat shock cognate 70 kDa protein 2; Belongs to the heat shock protein 70 family.
A0A2I0XCW3	906689.A0A2I0XCW3	T-complex protein 1 subunit alpha
HSP22.7-1	906689.A0A2I0XDH8	22.7 kDa class IV heat shock protein; Belongs to the small heat shock protein (HSP20) family.
nHSP70-3	906689.A0A2I0XEE5	Heat shock cognate 70 kDa protein; Belongs to the heat shock protein 70 family.
HSP83-1	906689.A0A2I0XI08	Heat shock protein 83
A0A2I0XIX2	906689.A0A2I0XIX2	Uncharacterized protein
HSP17.8	906689.A0A2I0WAG3	17.8 kDa class I heat shock protein; Belongs to the small heat shock protein (HSP20) family.
HSP18.1	906689.A0A2I0X717	18.1 kDa class I heat shock protein; Belongs to the small heat shock protein (HSP20) family.
HSP18.6	906689.A0A2I0WF13	18.6 kDa class III heat shock protein; Belongs to the small heat shock protein (HSP20) family.
HSP22.0	906689.A0A2I0XDJ4	22.0 kDa heat shock protein; Belongs to the small heat shock protein (HSP20) family.
HSP70-18	906689.A0A2I0VP13	Heat shock 70 kDa protein 18
HSP70-8	906689.A0A2I0VWK9	Heat shock 70 kDa protein 8; Belongs to the heat shock protein 70 family.
A0A2I0VAF4	906689.A0A2I0VAF4	Uncharacterized protein
A0A2I0VFH1	906689.A0A2I0VFH1	Mediator of RNA polymerase II transcription subunit 34
A0A2I0W096	906689.A0A2I0W096	Stromal cell-derived factor 2-like protein
BiP5	906689.A0A2I0W0V6	Luminal-binding protein 5; Belongs to the heat shock protein 70 family.
HSP22.7-2	906689.A0A2I0W1Z3	22.7 kDa class IV heat shock protein; Belongs to the small heat shock protein (HSP20) family.
A0A2I0W7I8	906689.A0A2I0W7I8	Chaperone protein dnaJ 2
A0A2I0WDC7	906689.A0A2I0WDC7	Peptidyl-prolyl cis-trans isomerase CYP20-2, chloroplastic
A0A2I0WDG6	906689.A0A2I0WDG6	Chaperone protein dnaJ 39
A0A2I0WDP0	906689.A0A2I0WDP0	Mediator of RNA polymerase II transcription subunit 32
A0A2I0WFD0	906689.A0A2I0WFD0	MAGE domain-containing protein
nHSP70-4	906689.A0A2I0WG42	Heat shock 70 kDa protein
A0A2I0WLK3	906689.A0A2I0WLK3	Trihelix transcription factor GT-3b
A0A2I0WZW2	906689.A0A2I0WZW2	Chaperone protein dnaJ 6
A0A2I0X888	906689.A0A2I0X888	Endoplasmin
A0A2I0X9M4	906689.A0A2I0X9M4	Retrovirus-related Pol polyprotein from transposon TNT 1-94
HSP70-ER	906689.A0A2I0XCS9	Heat shock 70 kDa protein, mitochondrial; Belongs to the heat shock protein 70 family.
nHSP70-5	906689.A0A2I0XEG4	Heat shock 70 kDa protein
A0A2I0XIW7	906689.A0A2I0XIW7	Mediator-associated protein 2
BIP4	906689.A0A2I0XCY2	Luminal-binding protein 4; Belongs to the heat shock protein 70 family.
HSP15.4	906689.A0A2I0VQ24	15.4 kDa class V heat shock protein; Belongs to the small heat shock protein (HSP20) family.
HSP18.2	906689.A0A2I0WJD1	18.2 kDa class I heat shock protein; Belongs to the small heat shock protein (HSP20) family.
HSP18.5-C	906689.A0A2I0XH44	18.5 kDa class I heat shock protein; Belongs to the small heat shock protein (HSP20) family.
HSP70-17	906689.A0A2I0WF61	Heat shock 70 kDa protein 17
HSP81-1	906689.A0A2I0W641	Heat shock protein 81-1
MED14	906689.A0A2I0XAP4	Mediator of RNA polymerase II transcription subunit 14; Component of the Mediator complex, a coactivator involved in the regulated transcription of nearly all RNA polymerase II-dependent genes. Mediator functions as a bridge to convey information from gene- specific regulatory proteins to the basal RNA polymerase II transcription machinery. Mediator is recruited to promoters by direct interaction…
MED17	906689.A0A2I0VEV9	Mediator of RNA polymerase II transcription subunit 17
MED18	906689.A0A2I0W9M6	Mediator of RNA polymerase II transcription subunit 18
MED19A	906689.A0A2I0VDG8	Mediator of RNA polymerase II transcription subunit 19a
MED20A	906689.A0A2I0W1K6	Mediator of RNA polymerase II transcription subunit 20; Component of the Mediator complex, a coactivator involved in the regulated transcription of nearly all RNA polymerase II-dependent genes. Mediator functions as a bridge to convey information from gene- specific regulatory proteins to the basal RNA polymerase II transcription machinery. Mediator is recruited to promoters by direct interaction…
MED21	906689.A0A2I0X4B4	Mediator of RNA polymerase II transcription subunit 21; Component of the Mediator complex, a coactivator involved in the regulated transcription of nearly all RNA polymerase II-dependent genes. Mediator functions as a bridge to convey information from gene- specific regulatory proteins to the basal RNA polymerase II transcription machinery. Mediator is recruited to promoters by direct interaction…
MED27	906689.A0A2I0XHN6	Mediator of RNA polymerase II transcription subunit 27
MED28	906689.A0A2I0XFR9	Mediator of RNA polymerase II transcription subunit 28
MED30	906689.A0A2I0X443	Mediator of RNA polymerase II transcription subunit 30
MED31	906689.A0A2I0X0Z7	Mediator of RNA polymerase II transcription subunit 31; Component of the Mediator complex, a coactivator involved in the regulated transcription of nearly all RNA polymerase II-dependent genes. Mediator functions as a bridge to convey information from gene- specific regulatory proteins to the basal RNA polymerase II transcription machinery. Mediator is recruited to promoters by direct interaction…
MED37B	906689.A0A2I0XEE6	Putative mediator of RNA polymerase II transcription subunit 37b
MED4	906689.A0A2I0X870	Mediator of RNA polymerase II transcription subunit 4; Component of the Mediator complex, a coactivator involved in the regulated transcription of nearly all RNA polymerase II-dependent genes. Mediator functions as a bridge to convey information from gene- specific regulatory proteins to the basal RNA polymerase II transcription machinery. Mediator is recruited to promoters by direct interactions…
MED6	906689.A0A2I0W598	Mediator of RNA polymerase II transcription subunit 6; Component of the Mediator complex, a coactivator involved in the regulated transcription of nearly all RNA polymerase II-dependent genes. Mediator functions as a bridge to convey information from gene- specific regulatory proteins to the basal RNA polymerase II transcription machinery. Mediator is recruited to promoters by direct interactions…
MED8	906689.A0A2I0VJL4	Mediator of RNA polymerase II transcription subunit 8
MED9	906689.A0A2I0WG12	Mediator of RNA polymerase II transcription subunit 9
PDIL1-4	906689.A0A2I0VBW2	Protein disulfide-isomerase
SDN3	906689.A0A2I0W1I8	Small RNA degrading nuclease 3
A0A2I0V7U4	906689.A0A2I0V7U4	Uncharacterized protein
HSP17.9-8	906689.A0A2I0V8S9	17.9 kDa class I heat shock protein; Belongs to the small heat shock protein (HSP20) family.
A0A2I0VC71	906689.A0A2I0VC71	DNL-type domain-containing protein
HSP70-2-2	906689.A0A2I0VP09	Heat shock cognate 70 kDa protein 2
A0A2I0VSU8	906689.A0A2I0VSU8	Putative membrane-associated 30 kDa protein, chloroplastic
nHSP70-6	906689.A0A2I0VZQ2	Heat shock cognate 70 kDa protein; Belongs to the heat shock protein 70 family.
sHSP20-2	906689.A0A2I0W1V9	SHSP domain-containing protein; Belongs to the small heat shock protein (HSP20) family.
A0A2I0W3B1	906689.A0A2I0W3B1	Uncharacterized protein
HSP83-2	906689.A0A2I0W4T0	Heat shock protein 83
nHSP70-7	906689.A0A2I0WIY9	Heat shock 70 kDa protein
cpHSP70-2	906689.A0A2I0WL29	Stromal 70 kDa heat shock-related protein, chloroplastic; Belongs to the heat shock protein 70 family.
A0A2I0X815	906689.A0A2I0X815	Serine/threonine-protein kinase CTR1
A0A2I0XAE0	906689.A0A2I0XAE0	Pentatricopeptide repeat-containing protein
HSP16.0	906689.A0A2I0WJ89	16.0 kDa heat shock protein, peroxisomal; Belongs to the small heat shock protein (HSP20) family.
HSP22	906689.A0A2I0X5E8	Small heat shock protein, chloroplastic; Belongs to the small heat shock protein (HSP20) family.
HSP23	906689.A0A2I0WXP6	Small heat shock protein, chloroplastic; Belongs to the small heat shock protein (HSP20) family.
HSP68	906689.A0A2I0XEA8	Heat shock 70 kDa protein, mitochondrial
HSP70-14	906689.A0A2I0WTF9	Heat shock 70 kDa protein 14
HSP70-16	906689.A0A2I0WE84	Heat shock 70 kDa protein 16
HSP90-1	906689.A0A2I0WXQ9	Heat shock protein 90-1
RAR1	906689.A0A2I0XBI0	Cysteine and histidine-rich domain-containing protein RAR1
TOC64	906689.A0A2I0VJB7	Translocon at the outer membrane of chloroplasts 64
ycf39	906689.A0A2I0WXL4	Uncharacterized protein ycf39

## Sheet: Sheet2
Table S6. PPI networks of HSP20, HSP70 and HSP90 proteins in D. officinale
#node1	node2	node1_string_id	node2_string_id	neighborhood_on_chromosome	gene_fusion	phylogenetic_cooccurrence	homology	coexpression	experimentally_determined_interaction	database_annotated	automated_textmining	combined_score
A0A2I0V7U4	A0A2I0W9K7	906689.A0A2I0V7U4	906689.A0A2I0W9K7	0	0	0	0.327	0.27	0	0	0.991	0.757
A0A2I0V7U4	HSP17.8	906689.A0A2I0V7U4	906689.A0A2I0WAG3	0	0	0	0	0.27	0.855	0	0.793	0.976
A0A2I0V7U4	ycf39	906689.A0A2I0V7U4	906689.A0A2I0WXL4	0	0	0	0	0.269	0	0	0.636	0.723
A0A2I0V7U4	HSP90-1	906689.A0A2I0V7U4	906689.A0A2I0WXQ9	0	0	0	0	0	0	0	0.445	0.445
A0A2I0V7U4	A0A2I0X815	906689.A0A2I0V7U4	906689.A0A2I0X815	0	0	0	0	0	0	0	0.496	0.496
HSP17.9-8	HSP81-3-1	906689.A0A2I0V8S9	906689.A0A2I0VDN6	0	0	0	0	0.255	0	0	0.267	0.431
HSP17.9-8	cpHSP70-1	906689.A0A2I0V8S9	906689.A0A2I0VDQ1	0	0	0.182	0	0	0	0	0.339	0.436
HSP17.9-8	HSP17.9-1	906689.A0A2I0V8S9	906689.A0A2I0VE26	0	0	0.092	0.504	0.27	0	0	0.275	0.375
HSP17.9-8	HSP17.9-2	906689.A0A2I0V8S9	906689.A0A2I0VE30	0	0	0.106	0.521	0.297	0	0	0.275	0.399
HSP17.9-8	HSP17.9-3	906689.A0A2I0V8S9	906689.A0A2I0VE35	0	0	0.106	0.532	0.297	0	0	0.275	0.397
HSP17.9-8	HSP17.9-4	906689.A0A2I0V8S9	906689.A0A2I0VE48	0	0	0.092	0.521	0.27	0	0	0.275	0.372
HSP17.9-8	cpHSP20-1	906689.A0A2I0V8S9	906689.A0A2I0VED1	0	0	0.093	0.437	0.298	0	0	0.395	0.461
HSP17.9-8	HSP90-4-1	906689.A0A2I0V8S9	906689.A0A2I0VID1	0	0	0	0	0.269	0	0	0.291	0.46
HSP17.9-8	TOC64	906689.A0A2I0V8S9	906689.A0A2I0VJB7	0	0	0.182	0	0	0	0	0	0.182
HSP17.9-8	A0A2I0VMC5	906689.A0A2I0V8S9	906689.A0A2I0VMC5	0	0	0	0	0	0.88	0	0	0.88
HSP17.9-8	HSP90-4-2	906689.A0A2I0V8S9	906689.A0A2I0VMQ8	0	0	0	0	0.269	0	0	0.291	0.46
HSP17.9-8	BiP	906689.A0A2I0V8S9	906689.A0A2I0VP08	0	0	0	0	0.27	0	0	0.425	0.562
HSP17.9-8	HSP15.4	906689.A0A2I0V8S9	906689.A0A2I0VQ24	0	0	0.113	0.458	0	0	0	0.445	0.29
HSP17.9-8	HSP70-8	906689.A0A2I0V8S9	906689.A0A2I0VWK9	0	0	0	0	0.494	0	0	0.643	0.812
HSP17.9-8	BiP5	906689.A0A2I0V8S9	906689.A0A2I0W0V6	0	0	0	0	0	0	0	0.22	0.22
HSP17.9-8	HSP83-2	906689.A0A2I0V8S9	906689.A0A2I0W4T0	0	0	0	0	0	0	0	0.404	0.404
HSP17.9-8	HSP81-1	906689.A0A2I0V8S9	906689.A0A2I0W641	0	0	0	0	0	0	0	0.267	0.267
HSP17.9-8	A0A2I0W9K7	906689.A0A2I0V8S9	906689.A0A2I0W9K7	0	0	0	0	0.273	0	0	0	0.273
HSP17.9-8	HSP17.8	906689.A0A2I0V8S9	906689.A0A2I0WAG3	0	0	0.283	0.37	0	0	0	0	0.193
HSP17.9-8	HSP81-3-2	906689.A0A2I0V8S9	906689.A0A2I0WBX9	0	0	0	0	0.255	0	0	0.267	0.431
HSP17.9-8	A0A2I0WEJ6	906689.A0A2I0V8S9	906689.A0A2I0WEJ6	0	0	0	0	0	0	0	0.382	0.382
HSP17.9-8	HSP18.6	906689.A0A2I0V8S9	906689.A0A2I0WF13	0	0	0.322	0.469	0.27	0	0	0.445	0.521
HSP17.9-8	HSP70-17	906689.A0A2I0V8S9	906689.A0A2I0WF61	0	0	0	0	0	0	0	0.404	0.404
HSP17.9-8	HSP16.0	906689.A0A2I0V8S9	906689.A0A2I0WJ89	0	0	0.332	0.713	0.27	0	0	0.445	0.414
HSP17.9-8	cpHSP70-2	906689.A0A2I0V8S9	906689.A0A2I0WL29	0	0	0	0	0	0	0	0.604	0.604
HSP17.9-8	HSP70-14	906689.A0A2I0V8S9	906689.A0A2I0WTF9	0	0	0	0	0	0	0	0.383	0.383
HSP17.9-8	HSP23	906689.A0A2I0V8S9	906689.A0A2I0WXP6	0	0	0.101	0.389	0.298	0	0	0.445	0.499
HSP17.9-8	HSP90-1	906689.A0A2I0V8S9	906689.A0A2I0WXQ9	0	0	0	0	0	0	0	0.643	0.643
HSP17.9-8	nHSP70-2	906689.A0A2I0V8S9	906689.A0A2I0X4M8	0	0	0.182	0	0.27	0	0	0.426	0.627
HSP17.9-8	HSP22	906689.A0A2I0V8S9	906689.A0A2I0X5E8	0	0	0.093	0.374	0.298	0	0	0.395	0.479
HSP17.9-8	HSP70-2-3	906689.A0A2I0V8S9	906689.A0A2I0X5F2	0	0	0	0	0	0	0	0.292	0.292
HSP17.9-8	A0A2I0X9M4	906689.A0A2I0V8S9	906689.A0A2I0X9M4	0	0	0	0	0.281	0	0	0.342	0.507
HSP17.9-8	HSP70-ER	906689.A0A2I0V8S9	906689.A0A2I0XCS9	0	0	0	0	0.27	0	0	0.279	0.451
HSP17.9-8	BIP4	906689.A0A2I0V8S9	906689.A0A2I0XCY2	0	0	0	0	0	0	0	0.22	0.22
HSP17.9-8	HSP22.7-1	906689.A0A2I0V8S9	906689.A0A2I0XDH8	0	0	0.268	0.784	0.278	0	0	0.44	0.376
HSP17.9-8	HSP22.0	906689.A0A2I0V8S9	906689.A0A2I0XDJ4	0	0	0.336	0.698	0.27	0	0	0.445	0.422
HSP17.9-8	HSP68	906689.A0A2I0V8S9	906689.A0A2I0XEA8	0	0	0	0	0.446	0	0	0.552	0.741
HSP17.9-8	nHSP70-3	906689.A0A2I0V8S9	906689.A0A2I0XEE5	0	0	0	0	0	0	0	0.292	0.292
HSP17.9-8	HSP83-1	906689.A0A2I0V8S9	906689.A0A2I0XI08	0	0	0	0	0.452	0	0	0.576	0.758
A0A2I0VAF4	HSP70-8	906689.A0A2I0VAF4	906689.A0A2I0VWK9	0	0	0	0	0	0	0	0.729	0.729
A0A2I0VAF4	BiP5	906689.A0A2I0VAF4	906689.A0A2I0W0V6	0	0	0	0	0	0	0.907	0	0.907
A0A2I0VAF4	A0A2I0W7I8	906689.A0A2I0VAF4	906689.A0A2I0W7I8	0	0	0	0	0	0	0.962	0.678	0.987
A0A2I0VAF4	A0A2I0WDC7	906689.A0A2I0VAF4	906689.A0A2I0WDC7	0	0	0	0	0	0	0.931	0	0.931
A0A2I0VAF4	A0A2I0WDG6	906689.A0A2I0VAF4	906689.A0A2I0WDG6	0	0	0	0	0	0	0	0.445	0.445
A0A2I0VAF4	HSP70-17	906689.A0A2I0VAF4	906689.A0A2I0WF61	0	0	0	0	0	0	0.949	0	0.949
A0A2I0VAF4	A0A2I0WZW2	906689.A0A2I0VAF4	906689.A0A2I0WZW2	0	0	0	0	0	0	0	0.445	0.445
A0A2I0VAF4	A0A2I0X9M4	906689.A0A2I0VAF4	906689.A0A2I0X9M4	0	0	0	0	0	0	0.944	0	0.944
A0A2I0VAF4	BIP4	906689.A0A2I0VAF4	906689.A0A2I0XCY2	0	0	0	0	0	0	0.907	0	0.907
A0A2I0VC71	cpHSP70-1	906689.A0A2I0VC71	906689.A0A2I0VDQ1	0	0	0	0	0	0.171	0.268	0.323	0.553
A0A2I0VC71	cpHSP70-2	906689.A0A2I0VC71	906689.A0A2I0WL29	0	0	0	0	0	0.171	0.268	0.323	0.553
A0A2I0VC71	HSP23	906689.A0A2I0VC71	906689.A0A2I0WXP6	0	0	0	0	0	0.833	0	0	0.833
A0A2I0VC71	HSP70-ER	906689.A0A2I0VC71	906689.A0A2I0XCS9	0	0	0	0	0	0.858	0.268	0.319	0.923
A0A2I0VC71	HSP68	906689.A0A2I0VC71	906689.A0A2I0XEA8	0	0	0	0	0	0.858	0.268	0.319	0.923
HSP81-3-1	cpHSP70-1	906689.A0A2I0VDN6	906689.A0A2I0VDQ1	0	0	0.08	0	0	0	0	0.233	0.264
HSP81-3-1	HSP17.9-2	906689.A0A2I0VDN6	906689.A0A2I0VE30	0	0	0	0	0	0	0	0.168	0.168
HSP81-3-1	HSP17.9-3	906689.A0A2I0VDN6	906689.A0A2I0VE35	0	0	0	0	0	0	0	0.168	0.168
HSP81-3-1	cpHSP20-1	906689.A0A2I0VDN6	906689.A0A2I0VED1	0	0	0	0	0	0	0	0.369	0.369
HSP81-3-1	HSP90-4-1	906689.A0A2I0VDN6	906689.A0A2I0VID1	0	0	0.176	0.726	0	0.756	0.895	0.233	0.976
HSP81-3-1	TOC64	906689.A0A2I0VDN6	906689.A0A2I0VJB7	0	0	0.172	0	0	0.835	0	0.258	0.89
HSP81-3-1	HSP90-4-2	906689.A0A2I0VDN6	906689.A0A2I0VMQ8	0	0	0.176	0.391	0	0.756	0.895	0.233	0.979
HSP81-3-1	BiP	906689.A0A2I0VDN6	906689.A0A2I0VP08	0	0	0	0	0	0	0	0.313	0.313
HSP81-3-1	HSP70-8	906689.A0A2I0VDN6	906689.A0A2I0VWK9	0	0	0	0	0.269	0	0	0.336	0.494
HSP81-3-1	BiP5	906689.A0A2I0VDN6	906689.A0A2I0W0V6	0	0	0	0	0	0	0	0.197	0.197
HSP81-3-1	sHSP20-2	906689.A0A2I0VDN6	906689.A0A2I0W1V9	0	0	0	0	0	0	0	0.298	0.298
HSP81-3-1	HSP83-2	906689.A0A2I0VDN6	906689.A0A2I0W4T0	0	0	0.118	0.839	0.269	0	0	0.339	0.315
HSP81-3-1	A0A2I0W7I8	906689.A0A2I0VDN6	906689.A0A2I0W7I8	0	0	0	0	0	0	0	0.453	0.453
HSP81-3-1	A0A2I0W909	906689.A0A2I0VDN6	906689.A0A2I0W909	0	0	0	0	0.093	0	0.307	0.312	0.53
HSP81-3-1	A0A2I0WC69	906689.A0A2I0VDN6	906689.A0A2I0WC69	0	0	0	0	0.075	0.115	0.306	0.106	0.424
HSP81-3-1	A0A2I0WEJ6	906689.A0A2I0VDN6	906689.A0A2I0WEJ6	0	0	0	0	0	0	0	0.292	0.292
HSP81-3-1	HSP70-17	906689.A0A2I0VDN6	906689.A0A2I0WF61	0	0	0	0	0	0	0	0.331	0.331
HSP81-3-1	A0A2I0WFI4	906689.A0A2I0VDN6	906689.A0A2I0WFI4	0	0	0	0	0.091	0	0.306	0.325	0.537
HSP81-3-1	A0A2I0WIH7	906689.A0A2I0VDN6	906689.A0A2I0WIH7	0	0	0	0	0.27	0	0.306	0.091	0.499
HSP81-3-1	HSP16.0	906689.A0A2I0VDN6	906689.A0A2I0WJ89	0	0	0	0	0	0	0	0.461	0.461
HSP81-3-1	cpHSP70-2	906689.A0A2I0VDN6	906689.A0A2I0WL29	0	0	0	0	0	0	0	0.334	0.334
HSP81-3-1	A0A2I0WP07	906689.A0A2I0VDN6	906689.A0A2I0WP07	0	0	0	0	0.084	0	0.31	0.084	0.37
HSP81-3-1	HSP70-14	906689.A0A2I0VDN6	906689.A0A2I0WTF9	0	0	0	0	0.27	0	0	0.499	0.619
HSP81-3-1	HSP23	906689.A0A2I0VDN6	906689.A0A2I0WXP6	0	0	0	0	0	0	0	0.291	0.291
HSP81-3-1	A0A2I0WZW2	906689.A0A2I0VDN6	906689.A0A2I0WZW2	0	0	0	0	0	0	0	0.286	0.286
HSP81-3-1	nHSP70-2	906689.A0A2I0VDN6	906689.A0A2I0X4M8	0	0	0.172	0	0	0	0	0.374	0.46
HSP81-3-1	HSP22	906689.A0A2I0VDN6	906689.A0A2I0X5E8	0	0	0	0	0	0	0	0.369	0.369
HSP81-3-1	HSP70-2-3	906689.A0A2I0VDN6	906689.A0A2I0X5F2	0	0	0	0	0.27	0	0	0.31	0.475
HSP81-3-1	A0A2I0X888	906689.A0A2I0VDN6	906689.A0A2I0X888	0	0	0.109	0.872	0.236	0	0	0.098	0.249
HSP81-3-1	A0A2I0X9M4	906689.A0A2I0VDN6	906689.A0A2I0X9M4	0	0	0.066	0	0	0	0	0.262	0.281
HSP81-3-1	RAR1	906689.A0A2I0VDN6	906689.A0A2I0XBI0	0	0	0	0	0	0.833	0.996	0.632	0.999
HSP81-3-1	HSP70-ER	906689.A0A2I0VDN6	906689.A0A2I0XCS9	0	0	0	0	0.269	0	0	0.269	0.443
HSP81-3-1	A0A2I0XCW3	906689.A0A2I0VDN6	906689.A0A2I0XCW3	0	0	0	0	0.096	0	0.31	0.479	0.647
HSP81-3-1	BIP4	906689.A0A2I0VDN6	906689.A0A2I0XCY2	0	0	0	0	0	0	0	0.197	0.197
HSP81-3-1	HSP22.0	906689.A0A2I0VDN6	906689.A0A2I0XDJ4	0	0	0	0	0	0	0	0.261	0.261
HSP81-3-1	HSP68	906689.A0A2I0VDN6	906689.A0A2I0XEA8	0	0	0	0	0.27	0	0	0.318	0.481
HSP81-3-1	nHSP70-3	906689.A0A2I0VDN6	906689.A0A2I0XEE5	0	0	0	0	0.27	0	0	0.31	0.475
HSP81-3-1	HSP83-1	906689.A0A2I0VDN6	906689.A0A2I0XI08	0	0	0.132	0.97	0	0.756	0.942	0.233	0.985
cpHSP70-1	PDIL1-4	906689.A0A2I0VDQ1	906689.A0A2I0VBW2	0	0	0	0	0	0	0	0.262	0.262
cpHSP70-1	HSP17.9-1	906689.A0A2I0VDQ1	906689.A0A2I0VE26	0	0	0.182	0	0	0	0	0.192	0.311
cpHSP70-1	HSP17.9-2	906689.A0A2I0VDQ1	906689.A0A2I0VE30	0	0	0.182	0	0	0	0	0.192	0.311
cpHSP70-1	HSP17.9-3	906689.A0A2I0VDQ1	906689.A0A2I0VE35	0	0	0.182	0	0	0	0	0.192	0.311
cpHSP70-1	HSP17.9-4	906689.A0A2I0VDQ1	906689.A0A2I0VE48	0	0	0.182	0	0	0	0	0.192	0.311
cpHSP70-1	cpHSP20-1	906689.A0A2I0VDQ1	906689.A0A2I0VED1	0	0	0.114	0	0	0	0	0.312	0.364
cpHSP70-1	A0A2I0VFH1	906689.A0A2I0VDQ1	906689.A0A2I0VFH1	0	0	0.182	0	0	0	0	0	0.182
cpHSP70-1	HSP90-4-1	906689.A0A2I0VDQ1	906689.A0A2I0VID1	0	0	0.091	0	0	0	0	0.269	0.307
cpHSP70-1	TOC64	906689.A0A2I0VDQ1	906689.A0A2I0VJB7	0	0	0.144	0	0	0	0	0.271	0.349
cpHSP70-1	HSP90-4-2	906689.A0A2I0VDQ1	906689.A0A2I0VMQ8	0	0	0.091	0	0	0	0	0.269	0.307
cpHSP70-1	A0A2I0VSU8	906689.A0A2I0VDQ1	906689.A0A2I0VSU8	0	0	0.11	0	0.269	0	0	0.574	0.699
cpHSP70-1	HSP70-8	906689.A0A2I0VDQ1	906689.A0A2I0VWK9	0	0	0.152	0.396	0	0	0	0.402	0.311
cpHSP70-1	A0A2I0W096	906689.A0A2I0VDQ1	906689.A0A2I0W096	0	0	0	0	0	0	0	0.27	0.27
cpHSP70-1	BiP5	906689.A0A2I0VDQ1	906689.A0A2I0W0V6	0	0	0.054	0.858	0	0	0.233	0.085	0.239
cpHSP70-1	sHSP20-2	906689.A0A2I0VDQ1	906689.A0A2I0W1V9	0	0	0	0	0	0	0	0.318	0.318
cpHSP70-1	A0A2I0W3B1	906689.A0A2I0VDQ1	906689.A0A2I0W3B1	0	0	0.166	0	0	0	0	0.261	0.357
cpHSP70-1	HSP83-2	906689.A0A2I0VDQ1	906689.A0A2I0W4T0	0	0	0.141	0	0.271	0	0	0.42	0.605
cpHSP70-1	HSP81-1	906689.A0A2I0VDQ1	906689.A0A2I0W641	0	0	0.08	0	0	0	0	0.233	0.264
cpHSP70-1	A0A2I0W7I8	906689.A0A2I0VDQ1	906689.A0A2I0W7I8	0	0	0.128	0	0	0	0	0.357	0.415
cpHSP70-1	A0A2I0W909	906689.A0A2I0VDQ1	906689.A0A2I0W909	0	0	0.114	0	0.126	0	0	0.4	0.495
cpHSP70-1	A0A2I0W9K7	906689.A0A2I0VDQ1	906689.A0A2I0W9K7	0	0	0	0	0.269	0	0	0	0.269
cpHSP70-1	HSP17.8	906689.A0A2I0VDQ1	906689.A0A2I0WAG3	0	0	0.182	0	0	0	0	0	0.182
cpHSP70-1	HSP81-3-2	906689.A0A2I0VDQ1	906689.A0A2I0WBX9	0	0	0.08	0	0	0	0	0.233	0.264
cpHSP70-1	A0A2I0WC69	906689.A0A2I0VDQ1	906689.A0A2I0WC69	0	0	0.114	0	0.106	0	0	0.144	0.263
cpHSP70-1	A0A2I0WDG6	906689.A0A2I0VDQ1	906689.A0A2I0WDG6	0	0	0.061	0	0	0	0	0.349	0.363
cpHSP70-1	HSP70-16	906689.A0A2I0VDQ1	906689.A0A2I0WE84	0	0	0.14	0.374	0.094	0.171	0.311	0.349	0.579
cpHSP70-1	HSP70-17	906689.A0A2I0VDQ1	906689.A0A2I0WF61	0	0	0.166	0.363	0.094	0.171	0.292	0.474	0.622
cpHSP70-1	A0A2I0WFI4	906689.A0A2I0VDQ1	906689.A0A2I0WFI4	0	0	0.114	0	0	0	0	0.344	0.394
cpHSP70-1	A0A2I0WIH7	906689.A0A2I0VDQ1	906689.A0A2I0WIH7	0	0	0.091	0	0.106	0	0	0.14	0.24
cpHSP70-1	HSP16.0	906689.A0A2I0VDQ1	906689.A0A2I0WJ89	0	0	0.182	0	0	0	0	0.384	0.475
cpHSP70-1	A0A2I0WP07	906689.A0A2I0VDQ1	906689.A0A2I0WP07	0	0	0.091	0	0.113	0	0	0.135	0.242
cpHSP70-1	HSP70-14	906689.A0A2I0VDQ1	906689.A0A2I0WTF9	0	0	0.098	0.375	0.306	0.171	0.311	0.442	0.693
cpHSP70-1	HSP23	906689.A0A2I0VDQ1	906689.A0A2I0WXP6	0	0	0.091	0	0.27	0	0	0.357	0.536
cpHSP70-1	HSP90-1	906689.A0A2I0VDQ1	906689.A0A2I0WXQ9	0	0	0.114	0	0.286	0	0	0.519	0.669
cpHSP70-1	A0A2I0WZW2	906689.A0A2I0VDQ1	906689.A0A2I0WZW2	0	0	0.141	0	0	0	0	0.407	0.469
cpHSP70-1	HSP22	906689.A0A2I0VDQ1	906689.A0A2I0X5E8	0	0	0.114	0	0	0	0	0.312	0.364
cpHSP70-1	A0A2I0X888	906689.A0A2I0VDQ1	906689.A0A2I0X888	0	0	0.182	0	0	0.145	0	0.154	0.357
cpHSP70-1	A0A2I0X9M4	906689.A0A2I0VDQ1	906689.A0A2I0X9M4	0	0	0.079	0	0	0	0.233	0.085	0.297
cpHSP70-1	A0A2I0XAE0	906689.A0A2I0VDQ1	906689.A0A2I0XAE0	0	0	0	0	0.269	0	0	0	0.269
cpHSP70-1	RAR1	906689.A0A2I0VDQ1	906689.A0A2I0XBI0	0	0	0	0	0	0	0	0.271	0.271
cpHSP70-1	A0A2I0XCW3	906689.A0A2I0VDQ1	906689.A0A2I0XCW3	0	0	0.114	0	0.116	0	0	0.135	0.263
cpHSP70-1	BIP4	906689.A0A2I0VDQ1	906689.A0A2I0XCY2	0	0	0.054	0.837	0	0	0.233	0.085	0.24
cpHSP70-1	HSP22.7-1	906689.A0A2I0VDQ1	906689.A0A2I0XDH8	0	0	0	0	0	0	0	0.375	0.375
cpHSP70-1	HSP22.0	906689.A0A2I0VDQ1	906689.A0A2I0XDJ4	0	0	0.09	0	0	0	0	0.417	0.447
cpHSP70-1	HSP68	906689.A0A2I0VDQ1	906689.A0A2I0XEA8	0	0	0.058	0.428	0	0	0	0.278	0.185
cpHSP70-1	HSP83-1	906689.A0A2I0VDQ1	906689.A0A2I0XI08	0	0	0.091	0	0	0	0	0.269	0.307
HSP17.9-1	cpHSP20-1	906689.A0A2I0VE26	906689.A0A2I0VED1	0	0	0.133	0.375	0.269	0	0	0.234	0.399
HSP17.9-1	TOC64	906689.A0A2I0VE26	906689.A0A2I0VJB7	0	0	0.165	0	0	0	0	0	0.165
HSP17.9-1	HSP15.4	906689.A0A2I0VE26	906689.A0A2I0VQ24	0	0	0.104	0.391	0	0	0	0.307	0.235
HSP17.9-1	HSP70-8	906689.A0A2I0VE26	906689.A0A2I0VWK9	0	0	0	0	0.27	0	0	0.269	0.444
HSP17.9-1	sHSP20-2	906689.A0A2I0VE26	906689.A0A2I0W1V9	0	0	0	0	0	0	0	0.262	0.262
HSP17.9-1	A0A2I0W7I8	906689.A0A2I0VE26	906689.A0A2I0W7I8	0	0	0	0	0	0	0	0.231	0.231
HSP17.9-1	sHSP20-1	906689.A0A2I0VE26	906689.A0A2I0WA72	0	0	0.16	0	0	0	0	0	0.16
HSP17.9-1	HSP18.6	906689.A0A2I0VE26	906689.A0A2I0WF13	0	0	0.194	0.698	0	0	0	0.303	0.163
HSP17.9-1	HSP16.0	906689.A0A2I0VE26	906689.A0A2I0WJ89	0	0	0.198	0.423	0	0	0	0.319	0.277
HSP17.9-1	cpHSP70-2	906689.A0A2I0VE26	906689.A0A2I0WL29	0	0	0.182	0	0	0	0	0.192	0.311
HSP17.9-1	HSP23	906689.A0A2I0VE26	906689.A0A2I0WXP6	0	0	0.091	0	0.274	0	0	0.302	0.499
HSP17.9-1	A0A2I0WZW2	906689.A0A2I0VE26	906689.A0A2I0WZW2	0	0	0	0	0	0	0	0.259	0.259
HSP17.9-1	HSP22	906689.A0A2I0VE26	906689.A0A2I0X5E8	0	0	0.133	0	0.269	0	0	0.234	0.472
HSP17.9-1	HSP22.7-1	906689.A0A2I0VE26	906689.A0A2I0XDH8	0	0	0.167	0.51	0.269	0	0	0.285	0.401
HSP17.9-1	HSP22.0	906689.A0A2I0VE26	906689.A0A2I0XDJ4	0	0	0.157	0.502	0	0	0	0.309	0.224
HSP17.9-1	HSP18.5-C	906689.A0A2I0VE26	906689.A0A2I0XH44	0	0	0.096	0.51	0	0	0	0.269	0.177
HSP17.9-2	cpHSP20-1	906689.A0A2I0VE30	906689.A0A2I0VED1	0	0	0.1	0.374	0.444	0	0	0.455	0.61
HSP17.9-2	TOC64	906689.A0A2I0VE30	906689.A0A2I0VJB7	0	0	0.165	0	0	0	0	0	0.165
HSP17.9-2	HSP15.4	906689.A0A2I0VE30	906689.A0A2I0VQ24	0	0	0.102	0.386	0	0	0	0.307	0.235
HSP17.9-2	HSP70-8	906689.A0A2I0VE30	906689.A0A2I0VWK9	0	0	0	0	0.45	0	0	0.498	0.712
HSP17.9-2	sHSP20-2	906689.A0A2I0VE30	906689.A0A2I0W1V9	0	0	0	0	0	0	0	0.262	0.262
HSP17.9-2	A0A2I0W7I8	906689.A0A2I0VE30	906689.A0A2I0W7I8	0	0	0	0	0	0	0	0.231	0.231
HSP17.9-2	HSP17.9-5	906689.A0A2I0VE30	906689.A0A2I0W8E7	0	0	0.268	0.667	0	0	0	0.395	0.225
HSP17.9-2	HSP17.8	906689.A0A2I0VE30	906689.A0A2I0WAG3	0	0	0.286	0.379	0	0	0	0	0.193
HSP17.9-2	HSP81-3-2	906689.A0A2I0VE30	906689.A0A2I0WBX9	0	0	0	0	0	0	0	0.168	0.168
HSP17.9-2	A0A2I0WEJ6	906689.A0A2I0VE30	906689.A0A2I0WEJ6	0	0	0	0	0	0	0	0.331	0.331
HSP17.9-2	HSP18.6	906689.A0A2I0VE30	906689.A0A2I0WF13	0	0	0.439	0.657	0.246	0	0	0.574	0.477
HSP17.9-2	HSP16.0	906689.A0A2I0VE30	906689.A0A2I0WJ89	0	0	0.197	0.449	0	0	0	0.578	0.396
HSP17.9-2	cpHSP70-2	906689.A0A2I0VE30	906689.A0A2I0WL29	0	0	0	0	0	0	0	0.192	0.192
HSP17.9-2	HSP23	906689.A0A2I0VE30	906689.A0A2I0WXP6	0	0	0.172	0.372	0.274	0	0	0.302	0.45
HSP17.9-2	A0A2I0WZW2	906689.A0A2I0VE30	906689.A0A2I0WZW2	0	0	0	0	0	0	0	0.259	0.259
HSP17.9-2	nHSP70-2	906689.A0A2I0VE30	906689.A0A2I0X4M8	0	0	0.165	0	0	0	0	0	0.165
HSP17.9-2	HSP22	906689.A0A2I0VE30	906689.A0A2I0X5E8	0	0	0.1	0.346	0.444	0	0	0.455	0.617
HSP17.9-2	HSP22.7-1	906689.A0A2I0VE30	906689.A0A2I0XDH8	0	0	0.167	0.537	0.269	0	0	0.285	0.394
HSP17.9-2	HSP22.0	906689.A0A2I0VE30	906689.A0A2I0XDJ4	0	0	0.186	0.529	0	0	0	0.579	0.345
HSP17.9-2	HSP68	906689.A0A2I0VE30	906689.A0A2I0XEA8	0	0	0	0	0.27	0	0	0	0.27
HSP17.9-2	HSP18.5-C	906689.A0A2I0VE30	906689.A0A2I0XH44	0	0	0.096	0.509	0	0	0	0.269	0.177
HSP17.9-2	HSP83-1	906689.A0A2I0VE30	906689.A0A2I0XI08	0	0	0	0	0	0	0	0.331	0.331
HSP17.9-3	cpHSP20-1	906689.A0A2I0VE35	906689.A0A2I0VED1	0	0	0.1	0.326	0.444	0	0	0.455	0.622
HSP17.9-3	TOC64	906689.A0A2I0VE35	906689.A0A2I0VJB7	0	0	0.165	0	0	0	0	0	0.165
HSP17.9-3	HSP15.4	906689.A0A2I0VE35	906689.A0A2I0VQ24	0	0	0.102	0.398	0	0	0	0.307	0.232
HSP17.9-3	HSP70-8	906689.A0A2I0VE35	906689.A0A2I0VWK9	0	0	0	0	0.45	0	0	0.498	0.712
HSP17.9-3	sHSP20-2	906689.A0A2I0VE35	906689.A0A2I0W1V9	0	0	0	0.243	0	0	0	0.262	0.208
HSP17.9-3	A0A2I0W7I8	906689.A0A2I0VE35	906689.A0A2I0W7I8	0	0	0	0	0	0	0	0.231	0.231
HSP17.9-3	HSP17.9-5	906689.A0A2I0VE35	906689.A0A2I0W8E7	0	0	0.268	0.657	0	0	0	0.395	0.23
HSP17.9-3	HSP17.8	906689.A0A2I0VE35	906689.A0A2I0WAG3	0	0	0.286	0.337	0	0	0	0	0.203
HSP17.9-3	HSP81-3-2	906689.A0A2I0VE35	906689.A0A2I0WBX9	0	0	0	0	0	0	0	0.168	0.168
HSP17.9-3	A0A2I0WEJ6	906689.A0A2I0VE35	906689.A0A2I0WEJ6	0	0	0	0	0	0	0	0.331	0.331
HSP17.9-3	HSP18.6	906689.A0A2I0VE35	906689.A0A2I0WF13	0	0	0.439	0.493	0.246	0	0	0.574	0.572
HSP17.9-3	HSP16.0	906689.A0A2I0VE35	906689.A0A2I0WJ89	0	0	0.197	0.458	0	0	0	0.578	0.391
HSP17.9-3	cpHSP70-2	906689.A0A2I0VE35	906689.A0A2I0WL29	0	0	0	0	0	0	0	0.192	0.192
HSP17.9-3	HSP23	906689.A0A2I0VE35	906689.A0A2I0WXP6	0	0	0.172	0	0.274	0	0	0.302	0.544
HSP17.9-3	A0A2I0WZW2	906689.A0A2I0VE35	906689.A0A2I0WZW2	0	0	0	0	0	0	0	0.259	0.259
HSP17.9-3	nHSP70-2	906689.A0A2I0VE35	906689.A0A2I0X4M8	0	0	0.165	0	0	0	0	0	0.165
HSP17.9-3	HSP22	906689.A0A2I0VE35	906689.A0A2I0X5E8	0	0	0.1	0.288	0.444	0	0	0.455	0.632
HSP17.9-3	HSP22.7-1	906689.A0A2I0VE35	906689.A0A2I0XDH8	0	0	0.167	0.499	0.269	0	0	0.285	0.404
HSP17.9-3	HSP22.0	906689.A0A2I0VE35	906689.A0A2I0XDJ4	0	0	0.186	0.462	0	0	0	0.579	0.385
HSP17.9-3	HSP68	906689.A0A2I0VE35	906689.A0A2I0XEA8	0	0	0	0	0.27	0	0	0	0.27
HSP17.9-3	HSP18.5-C	906689.A0A2I0VE35	906689.A0A2I0XH44	0	0	0.096	0.51	0	0	0	0.269	0.177
HSP17.9-3	HSP83-1	906689.A0A2I0VE35	906689.A0A2I0XI08	0	0	0	0	0	0	0	0.331	0.331
HSP17.9-4	cpHSP20-1	906689.A0A2I0VE48	906689.A0A2I0VED1	0	0	0.133	0.327	0.269	0	0	0.234	0.409
HSP17.9-4	TOC64	906689.A0A2I0VE48	906689.A0A2I0VJB7	0	0	0.165	0	0	0	0	0	0.165
HSP17.9-4	HSP15.4	906689.A0A2I0VE48	906689.A0A2I0VQ24	0	0	0.104	0.406	0	0	0	0.307	0.23
HSP17.9-4	HSP70-8	906689.A0A2I0VE48	906689.A0A2I0VWK9	0	0	0	0	0.27	0	0	0.269	0.444
HSP17.9-4	sHSP20-2	906689.A0A2I0VE48	906689.A0A2I0W1V9	0	0	0	0	0	0	0	0.262	0.262
HSP17.9-4	A0A2I0W7I8	906689.A0A2I0VE48	906689.A0A2I0W7I8	0	0	0	0	0	0	0	0.231	0.231
HSP17.9-4	sHSP20-1	906689.A0A2I0VE48	906689.A0A2I0WA72	0	0	0.16	0	0	0	0	0	0.16
HSP17.9-4	HSP18.6	906689.A0A2I0VE48	906689.A0A2I0WF13	0	0	0.194	0.458	0	0	0	0.303	0.254
HSP17.9-4	HSP16.0	906689.A0A2I0VE48	906689.A0A2I0WJ89	0	0	0.198	0.418	0	0	0	0.319	0.279
HSP17.9-4	cpHSP70-2	906689.A0A2I0VE48	906689.A0A2I0WL29	0	0	0.182	0	0	0	0	0.192	0.311
HSP17.9-4	HSP23	906689.A0A2I0VE48	906689.A0A2I0WXP6	0	0	0.091	0	0.274	0	0	0.302	0.499
HSP17.9-4	A0A2I0WZW2	906689.A0A2I0VE48	906689.A0A2I0WZW2	0	0	0	0	0	0	0	0.259	0.259
HSP17.9-4	HSP22	906689.A0A2I0VE48	906689.A0A2I0X5E8	0	0	0.133	0.315	0.269	0	0	0.234	0.411
HSP17.9-4	HSP22.7-1	906689.A0A2I0VE48	906689.A0A2I0XDH8	0	0	0.167	0.622	0.269	0	0	0.285	0.372
HSP17.9-4	HSP22.0	906689.A0A2I0VE48	906689.A0A2I0XDJ4	0	0	0.157	0.532	0	0	0	0.309	0.214
HSP17.9-4	HSP18.5-C	906689.A0A2I0VE48	906689.A0A2I0XH44	0	0	0.096	0.517	0	0	0	0.269	0.175
cpHSP20-1	PDIL1-4	906689.A0A2I0VED1	906689.A0A2I0VBW2	0	0	0	0	0	0	0	0.267	0.267
cpHSP20-1	HSP90-4-1	906689.A0A2I0VED1	906689.A0A2I0VID1	0	0	0	0	0.27	0	0	0.276	0.449
cpHSP20-1	TOC64	906689.A0A2I0VED1	906689.A0A2I0VJB7	0	0	0.274	0	0	0	0	0	0.274
cpHSP20-1	A0A2I0VMC5	906689.A0A2I0VED1	906689.A0A2I0VMC5	0	0	0	0	0	0.837	0	0	0.837
cpHSP20-1	HSP90-4-2	906689.A0A2I0VED1	906689.A0A2I0VMQ8	0	0	0	0	0.27	0	0	0.276	0.449
cpHSP20-1	HSP70-2-1	906689.A0A2I0VED1	906689.A0A2I0VP05	0	0	0.158	0	0	0	0	0	0.158
cpHSP20-1	BiP	906689.A0A2I0VED1	906689.A0A2I0VP08	0	0	0	0	0.27	0	0	0.327	0.488
cpHSP20-1	HSP70-18	906689.A0A2I0VED1	906689.A0A2I0VP13	0	0	0.158	0	0	0	0	0	0.158
cpHSP20-1	HSP15.4	906689.A0A2I0VED1	906689.A0A2I0VQ24	0	0	0.142	0.349	0	0	0	0.418	0.335
cpHSP20-1	HSP70-8	906689.A0A2I0VED1	906689.A0A2I0VWK9	0	0	0	0	0.471	0	0	0.61	0.785
cpHSP20-1	BiP5	906689.A0A2I0VED1	906689.A0A2I0W0V6	0	0	0	0	0	0	0	0.191	0.191
cpHSP20-1	HSP83-2	906689.A0A2I0VED1	906689.A0A2I0W4T0	0	0	0	0	0	0	0	0.369	0.369
cpHSP20-1	HSP81-1	906689.A0A2I0VED1	906689.A0A2I0W641	0	0	0	0	0	0	0	0.21	0.21
cpHSP20-1	HSP17.9-5	906689.A0A2I0VED1	906689.A0A2I0W8E7	0	0	0.289	0.401	0	0	0	0.134	0.237
cpHSP20-1	A0A2I0W909	906689.A0A2I0VED1	906689.A0A2I0W909	0	0	0	0	0	0	0.921	0	0.921
cpHSP20-1	A0A2I0W9K7	906689.A0A2I0VED1	906689.A0A2I0W9K7	0	0	0	0	0	0	0.931	0	0.931
cpHSP20-1	HSP17.8	906689.A0A2I0VED1	906689.A0A2I0WAG3	0	0	0.325	0.224	0	0	0	0	0.261
cpHSP20-1	HSP81-3-2	906689.A0A2I0VED1	906689.A0A2I0WBX9	0	0	0	0	0	0	0	0.369	0.369
cpHSP20-1	A0A2I0WC69	906689.A0A2I0VED1	906689.A0A2I0WC69	0	0	0	0	0	0	0.921	0	0.921
cpHSP20-1	A0A2I0WEJ6	906689.A0A2I0VED1	906689.A0A2I0WEJ6	0	0	0	0	0	0	0	0.294	0.294
cpHSP20-1	HSP18.6	906689.A0A2I0VED1	906689.A0A2I0WF13	0	0	0.323	0.376	0.443	0	0	0.614	0.715
cpHSP20-1	HSP70-17	906689.A0A2I0VED1	906689.A0A2I0WF61	0	0	0	0	0	0	0	0.569	0.569
cpHSP20-1	A0A2I0WFI4	906689.A0A2I0VED1	906689.A0A2I0WFI4	0	0	0	0	0	0	0.921	0	0.921
cpHSP20-1	nHSP70-1	906689.A0A2I0VED1	906689.A0A2I0WG51	0	0	0.158	0	0	0	0	0	0.158
cpHSP20-1	A0A2I0WIH7	906689.A0A2I0VED1	906689.A0A2I0WIH7	0	0	0	0	0	0	0.921	0	0.921
cpHSP20-1	HSP16.0	906689.A0A2I0VED1	906689.A0A2I0WJ89	0	0	0.279	0.388	0.271	0	0	0.665	0.628
cpHSP20-1	HSP17.9-6	906689.A0A2I0VED1	906689.A0A2I0WJB8	0	0	0.346	0.391	0	0	0	0.134	0.272
cpHSP20-1	HSP17.7	906689.A0A2I0VED1	906689.A0A2I0WJC4	0	0	0.199	0.376	0	0	0	0.134	0.192
cpHSP20-1	HSP17.9-7	906689.A0A2I0VED1	906689.A0A2I0WJE6	0	0	0.346	0.396	0	0	0	0.134	0.271
cpHSP20-1	cpHSP70-2	906689.A0A2I0VED1	906689.A0A2I0WL29	0	0	0	0	0	0	0	0.537	0.537
cpHSP20-1	A0A2I0WP07	906689.A0A2I0VED1	906689.A0A2I0WP07	0	0	0	0	0	0	0.921	0	0.921
cpHSP20-1	HSP70-14	906689.A0A2I0VED1	906689.A0A2I0WTF9	0	0	0	0	0	0	0	0.536	0.536
cpHSP20-1	HSP23	906689.A0A2I0VED1	906689.A0A2I0WXP6	0	0	0.186	0.43	0.28	0	0	0.433	0.495
cpHSP20-1	HSP90-1	906689.A0A2I0VED1	906689.A0A2I0WXQ9	0	0	0	0	0	0	0	0.585	0.585
cpHSP20-1	A0A2I0WZW2	906689.A0A2I0VED1	906689.A0A2I0WZW2	0	0	0	0	0	0	0	0.259	0.259
cpHSP20-1	nHSP70-2	906689.A0A2I0VED1	906689.A0A2I0X4M8	0	0	0.274	0	0	0	0	0.327	0.491
cpHSP20-1	HSP70-2-3	906689.A0A2I0VED1	906689.A0A2I0X5F2	0	0	0	0	0	0	0	0.234	0.234
cpHSP20-1	HSP18.1	906689.A0A2I0VED1	906689.A0A2I0X717	0	0	0.199	0.382	0	0	0	0.134	0.19
cpHSP20-1	A0A2I0X888	906689.A0A2I0VED1	906689.A0A2I0X888	0	0	0	0	0	0	0	0.438	0.438
cpHSP20-1	HSP70-ER	906689.A0A2I0VED1	906689.A0A2I0XCS9	0	0	0	0	0	0	0	0.277	0.277
cpHSP20-1	A0A2I0XCW3	906689.A0A2I0VED1	906689.A0A2I0XCW3	0	0	0	0	0	0	0.921	0	0.921
cpHSP20-1	BIP4	906689.A0A2I0VED1	906689.A0A2I0XCY2	0	0	0	0	0	0	0	0.191	0.191
cpHSP20-1	HSP22.7-1	906689.A0A2I0VED1	906689.A0A2I0XDH8	0	0	0.199	0.374	0.271	0	0	0.426	0.51
cpHSP20-1	HSP22.0	906689.A0A2I0VED1	906689.A0A2I0XDJ4	0	0	0.27	0.373	0.295	0	0	0.442	0.558
cpHSP20-1	HSP68	906689.A0A2I0VED1	906689.A0A2I0XEA8	0	0	0	0	0	0	0	0.496	0.496
cpHSP20-1	nHSP70-3	906689.A0A2I0VED1	906689.A0A2I0XEE5	0	0	0	0	0	0	0	0.234	0.234
cpHSP20-1	HSP18.5-C	906689.A0A2I0VED1	906689.A0A2I0XH44	0	0	0.157	0.376	0	0	0	0.394	0.317
cpHSP20-1	HSP83-1	906689.A0A2I0VED1	906689.A0A2I0XI08	0	0	0	0	0.452	0	0	0.55	0.743
cpHSP20-1	A0A2I0XIX2	906689.A0A2I0VED1	906689.A0A2I0XIX2	0	0	0	0	0	0	0	0.258	0.258
A0A2I0VFH1	MED19A	906689.A0A2I0VFH1	906689.A0A2I0VDG8	0	0	0	0	0	0	0.97	0.429	0.982
A0A2I0VFH1	MED17	906689.A0A2I0VFH1	906689.A0A2I0VEV9	0	0	0	0	0	0	0.974	0.445	0.985
A0A2I0VFH1	TOC64	906689.A0A2I0VFH1	906689.A0A2I0VJB7	0	0	0.274	0	0	0	0	0	0.274
A0A2I0VFH1	MED8	906689.A0A2I0VFH1	906689.A0A2I0VJL4	0	0	0	0	0.27	0	0.974	0.44	0.988
A0A2I0VFH1	HSP70-2-1	906689.A0A2I0VFH1	906689.A0A2I0VP05	0	0	0.158	0	0	0	0	0	0.158
A0A2I0VFH1	HSP70-18	906689.A0A2I0VFH1	906689.A0A2I0VP13	0	0	0.158	0	0	0	0	0	0.158
A0A2I0VFH1	BiP5	906689.A0A2I0VFH1	906689.A0A2I0W0V6	0	0	0	0	0	0	0.922	0.229	0.937
A0A2I0VFH1	SDN3	906689.A0A2I0VFH1	906689.A0A2I0W1I8	0	0	0	0	0	0	0.974	0	0.974
A0A2I0VFH1	MED20A	906689.A0A2I0VFH1	906689.A0A2I0W1K6	0	0	0	0	0	0	0.97	0.304	0.978
A0A2I0VFH1	MED6	906689.A0A2I0VFH1	906689.A0A2I0W598	0	0	0	0	0	0.857	0.974	0.445	0.998
A0A2I0VFH1	A0A2I0W909	906689.A0A2I0VFH1	906689.A0A2I0W909	0	0	0	0	0.199	0	0	0	0.199
A0A2I0VFH1	MED18	906689.A0A2I0VFH1	906689.A0A2I0W9M6	0	0	0	0	0	0	0.974	0.445	0.985
A0A2I0VFH1	A0A2I0WDP0	906689.A0A2I0VFH1	906689.A0A2I0WDP0	0	0	0	0	0	0	0.974	0.445	0.985
A0A2I0VFH1	MED9	906689.A0A2I0VFH1	906689.A0A2I0WG12	0	0	0	0	0	0	0.974	0.445	0.985
A0A2I0VFH1	nHSP70-4	906689.A0A2I0VFH1	906689.A0A2I0WG42	0	0	0.158	0	0	0	0	0	0.158
A0A2I0VFH1	nHSP70-1	906689.A0A2I0VFH1	906689.A0A2I0WG51	0	0	0.158	0	0	0	0	0	0.158
A0A2I0VFH1	A0A2I0WLK3	906689.A0A2I0VFH1	906689.A0A2I0WLK3	0	0	0	0	0	0	0.974	0	0.974
A0A2I0VFH1	MED31	906689.A0A2I0VFH1	906689.A0A2I0X0Z7	0	0	0	0	0	0	0.974	0.2	0.978
A0A2I0VFH1	MED30	906689.A0A2I0VFH1	906689.A0A2I0X443	0	0	0	0	0	0	0.974	0.445	0.985
A0A2I0VFH1	MED21	906689.A0A2I0VFH1	906689.A0A2I0X4B4	0	0	0	0	0	0	0.974	0	0.974
A0A2I0VFH1	nHSP70-2	906689.A0A2I0VFH1	906689.A0A2I0X4M8	0	0	0.274	0	0	0	0	0	0.274
A0A2I0VFH1	MED4	906689.A0A2I0VFH1	906689.A0A2I0X870	0	0	0	0	0	0	0.974	0.438	0.985
A0A2I0VFH1	A0A2I0X9M4	906689.A0A2I0VFH1	906689.A0A2I0X9M4	0	0	0	0	0	0	0.974	0	0.974
A0A2I0VFH1	MED14	906689.A0A2I0VFH1	906689.A0A2I0XAP4	0	0	0	0	0	0	0.974	0.445	0.985
A0A2I0VFH1	RAR1	906689.A0A2I0VFH1	906689.A0A2I0XBI0	0	0	0	0	0.096	0	0	0.244	0.287
A0A2I0VFH1	A0A2I0XCW3	906689.A0A2I0VFH1	906689.A0A2I0XCW3	0	0	0	0	0.386	0	0	0.134	0.446
A0A2I0VFH1	BIP4	906689.A0A2I0VFH1	906689.A0A2I0XCY2	0	0	0	0	0	0	0.922	0.229	0.937
A0A2I0VFH1	MED28	906689.A0A2I0VFH1	906689.A0A2I0XFR9	0	0	0	0	0	0	0.974	0.664	0.991
A0A2I0VFH1	MED27	906689.A0A2I0VFH1	906689.A0A2I0XHN6	0	0	0	0	0	0	0.974	0.529	0.987
A0A2I0VFH1	A0A2I0XIW7	906689.A0A2I0VFH1	906689.A0A2I0XIW7	0	0	0	0	0	0	0.974	0	0.974
HSP90-4-1	PDIL1-4	906689.A0A2I0VID1	906689.A0A2I0VBW2	0	0	0	0	0	0	0	0.193	0.193
HSP90-4-1	TOC64	906689.A0A2I0VID1	906689.A0A2I0VJB7	0	0	0.274	0	0	0.833	0	0.332	0.912
HSP90-4-1	HSP70-2-1	906689.A0A2I0VID1	906689.A0A2I0VP05	0	0	0.158	0	0	0	0	0	0.158
HSP90-4-1	BiP	906689.A0A2I0VID1	906689.A0A2I0VP08	0	0	0.158	0	0	0	0	0	0.158
HSP90-4-1	HSP70-2-2	906689.A0A2I0VID1	906689.A0A2I0VP09	0	0	0.158	0	0	0	0	0	0.158
HSP90-4-1	HSP70-18	906689.A0A2I0VID1	906689.A0A2I0VP13	0	0	0.158	0	0	0	0	0	0.158
HSP90-4-1	HSP15.4	906689.A0A2I0VID1	906689.A0A2I0VQ24	0	0	0	0	0	0	0	0.222	0.222
HSP90-4-1	HSP70-8	906689.A0A2I0VID1	906689.A0A2I0VWK9	0	0	0	0	0.273	0	0	0.351	0.508
HSP90-4-1	nHSP70-6	906689.A0A2I0VID1	906689.A0A2I0VZQ2	0	0	0.158	0	0	0	0	0	0.158
HSP90-4-1	sHSP20-2	906689.A0A2I0VID1	906689.A0A2I0W1V9	0	0	0	0	0	0	0	0.317	0.317
HSP90-4-1	HSP83-2	906689.A0A2I0VID1	906689.A0A2I0W4T0	0	0	0.144	0	0.258	0	0	0.4	0.586
HSP90-4-1	HSP81-1	906689.A0A2I0VID1	906689.A0A2I0W641	0	0	0.176	0.836	0	0.756	0.895	0.233	0.975
HSP90-4-1	A0A2I0W909	906689.A0A2I0VID1	906689.A0A2I0W909	0	0	0	0	0.093	0	0.307	0.309	0.528
HSP90-4-1	HSP81-3-2	906689.A0A2I0VID1	906689.A0A2I0WBX9	0	0	0.176	0.702	0	0.756	0.895	0.233	0.976
HSP90-4-1	A0A2I0WC69	906689.A0A2I0VID1	906689.A0A2I0WC69	0	0	0	0	0.075	0.115	0.306	0.106	0.424
HSP90-4-1	A0A2I0WEJ6	906689.A0A2I0VID1	906689.A0A2I0WEJ6	0	0	0.158	0	0	0	0	0	0.158
HSP90-4-1	HSP18.6	906689.A0A2I0VID1	906689.A0A2I0WF13	0	0	0	0	0.269	0	0	0	0.269
HSP90-4-1	HSP70-17	906689.A0A2I0VID1	906689.A0A2I0WF61	0	0	0	0	0	0	0	0.372	0.372
HSP90-4-1	A0A2I0WFI4	906689.A0A2I0VID1	906689.A0A2I0WFI4	0	0	0	0	0.091	0	0.306	0.309	0.526
HSP90-4-1	nHSP70-1	906689.A0A2I0VID1	906689.A0A2I0WG51	0	0	0.158	0	0	0	0	0	0.158
HSP90-4-1	A0A2I0WIH7	906689.A0A2I0VID1	906689.A0A2I0WIH7	0	0	0	0	0	0	0.306	0.091	0.342
HSP90-4-1	nHSP70-7	906689.A0A2I0VID1	906689.A0A2I0WIY9	0	0	0.158	0	0	0	0	0	0.158
HSP90-4-1	HSP16.0	906689.A0A2I0VID1	906689.A0A2I0WJ89	0	0	0	0	0.27	0	0	0.33	0.49
HSP90-4-1	cpHSP70-2	906689.A0A2I0VID1	906689.A0A2I0WL29	0	0	0.091	0	0	0	0	0.269	0.307
HSP90-4-1	A0A2I0WP07	906689.A0A2I0VID1	906689.A0A2I0WP07	0	0	0.082	0	0.084	0	0.31	0.268	0.518
HSP90-4-1	HSP70-14	906689.A0A2I0VID1	906689.A0A2I0WTF9	0	0	0	0	0.238	0	0	0.324	0.463
HSP90-4-1	HSP23	906689.A0A2I0VID1	906689.A0A2I0WXP6	0	0	0	0	0.275	0	0	0.343	0.503
HSP90-4-1	HSP90-1	906689.A0A2I0VID1	906689.A0A2I0WXQ9	0	0	0.292	0.388	0	0	0	0.504	0.433
HSP90-4-1	A0A2I0WZW2	906689.A0A2I0VID1	906689.A0A2I0WZW2	0	0	0	0	0.271	0	0	0.182	0.378
HSP90-4-1	nHSP70-2	906689.A0A2I0VID1	906689.A0A2I0X4M8	0	0	0.158	0	0	0	0	0	0.158
HSP90-4-1	HSP22	906689.A0A2I0VID1	906689.A0A2I0X5E8	0	0	0	0	0.27	0	0	0.276	0.449
HSP90-4-1	HSP70-2-3	906689.A0A2I0VID1	906689.A0A2I0X5F2	0	0	0.158	0	0	0	0	0	0.158
HSP90-4-1	A0A2I0X9M4	906689.A0A2I0VID1	906689.A0A2I0X9M4	0	0	0	0	0	0	0	0.273	0.273
HSP90-4-1	RAR1	906689.A0A2I0VID1	906689.A0A2I0XBI0	0	0	0	0	0	0.838	0.928	0.334	0.992
HSP90-4-1	HSP70-ER	906689.A0A2I0VID1	906689.A0A2I0XCS9	0	0	0	0	0.248	0	0	0.256	0.417
HSP90-4-1	A0A2I0XCW3	906689.A0A2I0VID1	906689.A0A2I0XCW3	0	0	0	0	0.096	0	0.31	0	0.35
HSP90-4-1	HSP22.7-1	906689.A0A2I0VID1	906689.A0A2I0XDH8	0	0	0	0	0.27	0	0	0.299	0.466
HSP90-4-1	HSP22.0	906689.A0A2I0VID1	906689.A0A2I0XDJ4	0	0	0.091	0	0.27	0	0	0.333	0.519
HSP90-4-1	HSP68	906689.A0A2I0VID1	906689.A0A2I0XEA8	0	0	0	0	0.248	0	0	0.256	0.417
HSP90-4-1	nHSP70-3	906689.A0A2I0VID1	906689.A0A2I0XEE5	0	0	0.158	0	0	0	0	0	0.158
A0A2I0VMC5	BiP5	906689.A0A2I0VMC5	906689.A0A2I0W0V6	0	0	0	0	0	0	0	0.369	0.369
A0A2I0VMC5	HSP17.9-5	906689.A0A2I0VMC5	906689.A0A2I0W8E7	0	0	0	0	0	0.786	0	0	0.786
A0A2I0VMC5	A0A2I0W909	906689.A0A2I0VMC5	906689.A0A2I0W909	0	0	0	0	0	0.985	0	0.093	0.986
A0A2I0VMC5	HSP17.9-6	906689.A0A2I0VMC5	906689.A0A2I0WJB8	0	0	0	0	0	0.786	0	0	0.786
A0A2I0VMC5	HSP17.7	906689.A0A2I0VMC5	906689.A0A2I0WJC4	0	0	0	0	0	0.786	0	0	0.786
A0A2I0VMC5	HSP17.9-7	906689.A0A2I0VMC5	906689.A0A2I0WJE6	0	0	0	0	0	0.786	0	0	0.786
A0A2I0VMC5	HSP22	906689.A0A2I0VMC5	906689.A0A2I0X5E8	0	0	0	0	0	0.837	0	0	0.837
A0A2I0VMC5	HSP18.1	906689.A0A2I0VMC5	906689.A0A2I0X717	0	0	0	0	0	0.786	0	0	0.786
A0A2I0VMC5	A0A2I0X9M4	906689.A0A2I0VMC5	906689.A0A2I0X9M4	0	0	0	0	0	0	0	0.445	0.445
A0A2I0VMC5	A0A2I0XAE0	906689.A0A2I0VMC5	906689.A0A2I0XAE0	0	0	0	0	0	0.985	0	0	0.985
A0A2I0VMC5	RAR1	906689.A0A2I0VMC5	906689.A0A2I0XBI0	0	0	0	0	0	0	0	0.448	0.448
A0A2I0VMC5	A0A2I0XCW3	906689.A0A2I0VMC5	906689.A0A2I0XCW3	0	0	0	0	0	0.985	0	0	0.985
A0A2I0VMC5	BIP4	906689.A0A2I0VMC5	906689.A0A2I0XCY2	0	0	0	0	0	0	0	0.369	0.369
A0A2I0VMC5	HSP22.0	906689.A0A2I0VMC5	906689.A0A2I0XDJ4	0	0	0	0	0	0.985	0	0	0.985
HSP90-4-2	PDIL1-4	906689.A0A2I0VMQ8	906689.A0A2I0VBW2	0	0	0	0	0	0	0	0.193	0.193
HSP90-4-2	TOC64	906689.A0A2I0VMQ8	906689.A0A2I0VJB7	0	0	0.274	0	0	0.833	0	0.332	0.912
HSP90-4-2	HSP70-2-1	906689.A0A2I0VMQ8	906689.A0A2I0VP05	0	0	0.158	0	0	0	0	0	0.158
HSP90-4-2	BiP	906689.A0A2I0VMQ8	906689.A0A2I0VP08	0	0	0.158	0	0	0	0	0	0.158
HSP90-4-2	HSP70-2-2	906689.A0A2I0VMQ8	906689.A0A2I0VP09	0	0	0.158	0	0	0	0	0	0.158
HSP90-4-2	HSP70-18	906689.A0A2I0VMQ8	906689.A0A2I0VP13	0	0	0.158	0	0	0	0	0	0.158
HSP90-4-2	HSP15.4	906689.A0A2I0VMQ8	906689.A0A2I0VQ24	0	0	0	0	0	0	0	0.222	0.222
HSP90-4-2	HSP70-8	906689.A0A2I0VMQ8	906689.A0A2I0VWK9	0	0	0	0	0.273	0	0	0.351	0.508
HSP90-4-2	nHSP70-6	906689.A0A2I0VMQ8	906689.A0A2I0VZQ2	0	0	0.158	0	0	0	0	0	0.158
HSP90-4-2	sHSP20-2	906689.A0A2I0VMQ8	906689.A0A2I0W1V9	0	0	0	0	0	0	0	0.317	0.317
HSP90-4-2	HSP83-2	906689.A0A2I0VMQ8	906689.A0A2I0W4T0	0	0	0.144	0	0.258	0	0	0.4	0.586
HSP90-4-2	HSP81-1	906689.A0A2I0VMQ8	906689.A0A2I0W641	0	0	0.176	0.748	0	0.756	0.895	0.233	0.976
HSP90-4-2	A0A2I0W909	906689.A0A2I0VMQ8	906689.A0A2I0W909	0	0	0	0	0.093	0	0.307	0.309	0.528
HSP90-4-2	HSP81-3-2	906689.A0A2I0VMQ8	906689.A0A2I0WBX9	0	0	0.176	0.387	0	0.756	0.895	0.233	0.979
HSP90-4-2	A0A2I0WC69	906689.A0A2I0VMQ8	906689.A0A2I0WC69	0	0	0	0	0.075	0.115	0.306	0.106	0.424
HSP90-4-2	A0A2I0WEJ6	906689.A0A2I0VMQ8	906689.A0A2I0WEJ6	0	0	0.158	0	0	0	0	0	0.158
HSP90-4-2	HSP18.6	906689.A0A2I0VMQ8	906689.A0A2I0WF13	0	0	0	0	0.269	0	0	0	0.269
HSP90-4-2	HSP70-17	906689.A0A2I0VMQ8	906689.A0A2I0WF61	0	0	0	0	0	0	0	0.372	0.372
HSP90-4-2	A0A2I0WFI4	906689.A0A2I0VMQ8	906689.A0A2I0WFI4	0	0	0	0	0.091	0	0.306	0.309	0.526
HSP90-4-2	nHSP70-1	906689.A0A2I0VMQ8	906689.A0A2I0WG51	0	0	0.158	0	0	0	0	0	0.158
HSP90-4-2	A0A2I0WIH7	906689.A0A2I0VMQ8	906689.A0A2I0WIH7	0	0	0	0	0	0	0.306	0.091	0.342
HSP90-4-2	nHSP70-7	906689.A0A2I0VMQ8	906689.A0A2I0WIY9	0	0	0.158	0	0	0	0	0	0.158
HSP90-4-2	HSP16.0	906689.A0A2I0VMQ8	906689.A0A2I0WJ89	0	0	0	0	0.27	0	0	0.33	0.49
HSP90-4-2	cpHSP70-2	906689.A0A2I0VMQ8	906689.A0A2I0WL29	0	0	0.091	0	0	0	0	0.269	0.307
HSP90-4-2	A0A2I0WP07	906689.A0A2I0VMQ8	906689.A0A2I0WP07	0	0	0.082	0	0.084	0	0.31	0.268	0.518
HSP90-4-2	HSP70-14	906689.A0A2I0VMQ8	906689.A0A2I0WTF9	0	0	0	0	0.238	0	0	0.324	0.463
HSP90-4-2	HSP23	906689.A0A2I0VMQ8	906689.A0A2I0WXP6	0	0	0	0	0.275	0	0	0.343	0.503
HSP90-4-2	HSP90-1	906689.A0A2I0VMQ8	906689.A0A2I0WXQ9	0	0	0.292	0.284	0	0	0	0.504	0.49
HSP90-4-2	A0A2I0WZW2	906689.A0A2I0VMQ8	906689.A0A2I0WZW2	0	0	0	0	0.271	0	0	0.182	0.378
HSP90-4-2	nHSP70-2	906689.A0A2I0VMQ8	906689.A0A2I0X4M8	0	0	0.158	0	0	0	0	0	0.158
HSP90-4-2	HSP22	906689.A0A2I0VMQ8	906689.A0A2I0X5E8	0	0	0	0	0.27	0	0	0.276	0.449
HSP90-4-2	HSP70-2-3	906689.A0A2I0VMQ8	906689.A0A2I0X5F2	0	0	0.158	0	0	0	0	0	0.158
HSP90-4-2	A0A2I0X9M4	906689.A0A2I0VMQ8	906689.A0A2I0X9M4	0	0	0	0	0	0	0	0.273	0.273
HSP90-4-2	RAR1	906689.A0A2I0VMQ8	906689.A0A2I0XBI0	0	0	0	0	0	0.838	0.928	0.334	0.992
HSP90-4-2	HSP70-ER	906689.A0A2I0VMQ8	906689.A0A2I0XCS9	0	0	0	0	0.248	0	0	0.256	0.417
HSP90-4-2	A0A2I0XCW3	906689.A0A2I0VMQ8	906689.A0A2I0XCW3	0	0	0	0	0.096	0	0.31	0	0.35
HSP90-4-2	HSP22.7-1	906689.A0A2I0VMQ8	906689.A0A2I0XDH8	0	0	0	0	0.27	0	0	0.299	0.466
HSP90-4-2	HSP22.0	906689.A0A2I0VMQ8	906689.A0A2I0XDJ4	0	0	0.091	0	0.27	0	0	0.333	0.519
HSP90-4-2	HSP68	906689.A0A2I0VMQ8	906689.A0A2I0XEA8	0	0	0	0	0.248	0	0	0.256	0.417
HSP90-4-2	nHSP70-3	906689.A0A2I0VMQ8	906689.A0A2I0XEE5	0	0	0.158	0	0	0	0	0	0.158
HSP70-2-1	TOC64	906689.A0A2I0VP05	906689.A0A2I0VJB7	0	0	0.167	0	0	0	0	0	0.167
HSP70-2-1	HSP15.4	906689.A0A2I0VP05	906689.A0A2I0VQ24	0	0	0.158	0	0	0	0	0	0.158
HSP70-2-1	A0A2I0WDC7	906689.A0A2I0VP05	906689.A0A2I0WDC7	0	0	0.158	0	0	0	0	0	0.158
HSP70-2-1	A0A2I0WIH7	906689.A0A2I0VP05	906689.A0A2I0WIH7	0	0	0.158	0	0	0	0	0	0.158
HSP70-2-1	HSP16.0	906689.A0A2I0VP05	906689.A0A2I0WJ89	0	0	0.158	0	0	0	0	0	0.158
HSP70-2-1	ycf39	906689.A0A2I0VP05	906689.A0A2I0WXL4	0	0	0.158	0	0	0	0	0	0.158
HSP70-2-1	HSP22	906689.A0A2I0VP05	906689.A0A2I0X5E8	0	0	0.158	0	0	0	0	0	0.158
HSP70-2-1	HSP22.7-1	906689.A0A2I0VP05	906689.A0A2I0XDH8	0	0	0.158	0	0	0	0	0	0.158
HSP70-2-1	HSP83-1	906689.A0A2I0VP05	906689.A0A2I0XI08	0	0	0.158	0	0	0	0	0	0.158
BiP	TOC64	906689.A0A2I0VP08	906689.A0A2I0VJB7	0	0	0.274	0	0	0	0	0	0.274
BiP	HSP70-8	906689.A0A2I0VP08	906689.A0A2I0VWK9	0	0	0.085	0.228	0.275	0	0	0.445	0.528
BiP	HSP83-2	906689.A0A2I0VP08	906689.A0A2I0W4T0	0	0	0	0	0	0	0	0.445	0.445
BiP	HSP17.9-5	906689.A0A2I0VP08	906689.A0A2I0W8E7	0	0	0	0	0	0	0	0.295	0.295
BiP	HSP81-3-2	906689.A0A2I0VP08	906689.A0A2I0WBX9	0	0	0	0	0	0	0	0.313	0.313
BiP	HSP70-16	906689.A0A2I0VP08	906689.A0A2I0WE84	0	0	0.101	0.29	0	0	0	0.297	0.257
BiP	HSP18.6	906689.A0A2I0VP08	906689.A0A2I0WF13	0	0	0	0	0.274	0	0	0.28	0.455
BiP	HSP70-17	906689.A0A2I0VP08	906689.A0A2I0WF61	0	0	0.299	0.155	0	0	0	0.445	0.523
BiP	HSP16.0	906689.A0A2I0VP08	906689.A0A2I0WJ89	0	0	0	0	0	0	0	0.444	0.444
BiP	HSP70-14	906689.A0A2I0VP08	906689.A0A2I0WTF9	0	0	0.045	0.202	0	0	0	0.445	0.366
BiP	HSP23	906689.A0A2I0VP08	906689.A0A2I0WXP6	0	0	0	0	0	0	0	0.436	0.436
BiP	HSP90-1	906689.A0A2I0VP08	906689.A0A2I0WXQ9	0	0	0	0	0	0	0	0.445	0.445
BiP	HSP22	906689.A0A2I0VP08	906689.A0A2I0X5E8	0	0	0	0	0.27	0	0	0.327	0.488
BiP	A0A2I0X888	906689.A0A2I0VP08	906689.A0A2I0X888	0	0	0	0	0	0	0	0.403	0.403
BiP	HSP22.7-1	906689.A0A2I0VP08	906689.A0A2I0XDH8	0	0	0.158	0	0	0	0	0	0.158
BiP	HSP22.0	906689.A0A2I0VP08	906689.A0A2I0XDJ4	0	0	0	0	0	0	0	0.403	0.403
BiP	HSP83-1	906689.A0A2I0VP08	906689.A0A2I0XI08	0	0	0	0	0.28	0	0	0.445	0.583
HSP70-2-2	HSP70-8	906689.A0A2I0VP09	906689.A0A2I0VWK9	0	0	0.318	0.243	0	0	0	0	0.251
HSP70-2-2	A0A2I0W7I8	906689.A0A2I0VP09	906689.A0A2I0W7I8	0	0	0.295	0	0	0	0	0	0.295
HSP70-2-2	HSP70-16	906689.A0A2I0VP09	906689.A0A2I0WE84	0	0	0.3	0.286	0	0	0	0	0.226
HSP70-2-2	HSP70-17	906689.A0A2I0VP09	906689.A0A2I0WF61	0	0	0.428	0.149	0	0	0	0	0.37
HSP70-2-2	cpHSP70-2	906689.A0A2I0VP09	906689.A0A2I0WL29	0	0	0.271	0.287	0	0	0	0	0.205
HSP70-2-2	HSP70-14	906689.A0A2I0VP09	906689.A0A2I0WTF9	0	0	0.278	0.196	0	0	0	0	0.232
HSP70-2-2	nHSP70-2	906689.A0A2I0VP09	906689.A0A2I0X4M8	0	0	0.278	0.377	0	0	0	0	0.189
HSP70-2-2	HSP22.7-1	906689.A0A2I0VP09	906689.A0A2I0XDH8	0	0	0.158	0	0	0	0	0	0.158
HSP70-2-2	HSP68	906689.A0A2I0VP09	906689.A0A2I0XEA8	0	0	0.269	0.189	0	0	0	0	0.226
A0A2I0VSU8	TOC64	906689.A0A2I0VSU8	906689.A0A2I0VJB7	0	0	0.206	0	0	0	0	0	0.206
A0A2I0VSU8	BiP5	906689.A0A2I0VSU8	906689.A0A2I0W0V6	0	0	0	0	0.266	0	0	0	0.266
A0A2I0VSU8	A0A2I0W9K7	906689.A0A2I0VSU8	906689.A0A2I0W9K7	0	0	0	0	0.291	0	0	0	0.291
A0A2I0VSU8	HSP17.8	906689.A0A2I0VSU8	906689.A0A2I0WAG3	0	0	0	0	0.272	0	0	0	0.272
A0A2I0VSU8	A0A2I0WDC7	906689.A0A2I0VSU8	906689.A0A2I0WDC7	0	0	0	0	0.282	0	0	0	0.282
A0A2I0VSU8	A0A2I0WFD0	906689.A0A2I0VSU8	906689.A0A2I0WFD0	0	0	0	0	0	0	0	0.338	0.338
A0A2I0VSU8	cpHSP70-2	906689.A0A2I0VSU8	906689.A0A2I0WL29	0	0	0	0	0.274	0	0	0.574	0.678
A0A2I0VSU8	ycf39	906689.A0A2I0VSU8	906689.A0A2I0WXL4	0	0	0	0	0.276	0	0	0.262	0.443
A0A2I0VSU8	HSP90-1	906689.A0A2I0VSU8	906689.A0A2I0WXQ9	0	0	0	0	0	0.857	0	0.568	0.936
A0A2I0VSU8	A0A2I0WZW2	906689.A0A2I0VSU8	906689.A0A2I0WZW2	0	0	0	0	0.27	0	0	0	0.27
A0A2I0VSU8	nHSP70-2	906689.A0A2I0VSU8	906689.A0A2I0X4M8	0	0	0.206	0	0	0	0	0	0.206
A0A2I0VSU8	BIP4	906689.A0A2I0VSU8	906689.A0A2I0XCY2	0	0	0	0	0.266	0	0	0	0.266
nHSP70-6	A0A2I0W7I8	906689.A0A2I0VZQ2	906689.A0A2I0W7I8	0	0	0.166	0	0	0	0	0	0.166
nHSP70-6	HSP70-16	906689.A0A2I0VZQ2	906689.A0A2I0WE84	0	0	0.265	0.469	0	0	0	0.2	0.234
nHSP70-6	HSP70-17	906689.A0A2I0VZQ2	906689.A0A2I0WF61	0	0	0.418	0.391	0	0	0	0	0.271
nHSP70-6	HSP22.7-1	906689.A0A2I0VZQ2	906689.A0A2I0XDH8	0	0	0.158	0	0	0	0	0	0.158
nHSP70-6	HSP68	906689.A0A2I0VZQ2	906689.A0A2I0XEA8	0	0	0.089	0.376	0.253	0	0	0	0.276
A0A2I0W096	PDIL1-4	906689.A0A2I0W096	906689.A0A2I0VBW2	0	0	0	0	0.275	0.182	0.378	0.282	0.7
A0A2I0W096	BiP5	906689.A0A2I0W096	906689.A0A2I0W0V6	0	0	0	0	0.444	0.214	0.39	0.318	0.794
A0A2I0W096	A0A2I0W7I8	906689.A0A2I0W096	906689.A0A2I0W7I8	0	0	0	0	0.674	0.885	0.41	0.993	0.999
A0A2I0W096	A0A2I0WDG6	906689.A0A2I0W096	906689.A0A2I0WDG6	0	0	0	0	0.269	0	0	0.507	0.624
A0A2I0W096	HSP70-17	906689.A0A2I0W096	906689.A0A2I0WF61	0	0	0	0	0.552	0.513	0.618	0.395	0.943
A0A2I0W096	cpHSP70-2	906689.A0A2I0W096	906689.A0A2I0WL29	0	0	0	0	0	0	0	0.27	0.27
A0A2I0W096	A0A2I0WZW2	906689.A0A2I0W096	906689.A0A2I0WZW2	0	0	0	0	0.27	0	0	0.44	0.574
A0A2I0W096	A0A2I0X888	906689.A0A2I0W096	906689.A0A2I0X888	0	0	0	0	0.31	0.513	0.618	0.309	0.899
A0A2I0W096	A0A2I0X9M4	906689.A0A2I0W096	906689.A0A2I0X9M4	0	0	0	0	0.27	0.214	0.39	0.598	0.84
A0A2I0W096	RAR1	906689.A0A2I0W096	906689.A0A2I0XBI0	0	0	0	0	0	0	0	0.388	0.388
A0A2I0W096	HSP70-ER	906689.A0A2I0W096	906689.A0A2I0XCS9	0	0	0	0	0	0	0	0.233	0.233
A0A2I0W096	BIP4	906689.A0A2I0W096	906689.A0A2I0XCY2	0	0	0	0	0.444	0.214	0.39	0.318	0.794
A0A2I0W096	HSP68	906689.A0A2I0W096	906689.A0A2I0XEA8	0	0	0	0	0	0	0	0.233	0.233
A0A2I0W096	A0A2I0XIX2	906689.A0A2I0W096	906689.A0A2I0XIX2	0	0	0	0	0	0	0	0.445	0.445
BiP5	PDIL1-4	906689.A0A2I0W0V6	906689.A0A2I0VBW2	0	0	0	0	0.246	0.832	0	0.457	0.925
BiP5	MED19A	906689.A0A2I0W0V6	906689.A0A2I0VDG8	0	0	0	0	0	0	0.92	0	0.92
BiP5	MED17	906689.A0A2I0W0V6	906689.A0A2I0VEV9	0	0	0	0	0	0	0.922	0	0.922
BiP5	TOC64	906689.A0A2I0W0V6	906689.A0A2I0VJB7	0	0	0.165	0	0	0	0	0	0.165
BiP5	MED8	906689.A0A2I0W0V6	906689.A0A2I0VJL4	0	0	0	0	0	0	0.922	0	0.922
BiP5	HSP15.4	906689.A0A2I0W0V6	906689.A0A2I0VQ24	0	0	0	0	0	0	0	0.224	0.224
BiP5	HSP70-8	906689.A0A2I0W0V6	906689.A0A2I0VWK9	0	0	0.19	0.498	0	0	0	0.483	0.32
BiP5	SDN3	906689.A0A2I0W0V6	906689.A0A2I0W1I8	0	0	0	0	0	0	0.922	0	0.922
BiP5	MED20A	906689.A0A2I0W0V6	906689.A0A2I0W1K6	0	0	0	0	0	0	0.92	0.205	0.934
BiP5	HSP83-2	906689.A0A2I0W0V6	906689.A0A2I0W4T0	0	0	0	0	0	0	0	0.425	0.425
BiP5	MED6	906689.A0A2I0W0V6	906689.A0A2I0W598	0	0	0	0	0	0.833	0.922	0	0.986
BiP5	A0A2I0W7I8	906689.A0A2I0W0V6	906689.A0A2I0W7I8	0	0	0.141	0	0.453	0.833	0.163	0.498	0.961
BiP5	HSP17.9-5	906689.A0A2I0W0V6	906689.A0A2I0W8E7	0	0	0	0	0	0	0	0.21	0.21
BiP5	MED18	906689.A0A2I0W0V6	906689.A0A2I0W9M6	0	0	0	0	0	0	0.922	0	0.922
BiP5	HSP81-3-2	906689.A0A2I0W0V6	906689.A0A2I0WBX9	0	0	0	0	0	0	0	0.197	0.197
BiP5	A0A2I0WDC7	906689.A0A2I0W0V6	906689.A0A2I0WDC7	0	0	0	0	0	0	0.897	0	0.897
BiP5	A0A2I0WDG6	906689.A0A2I0W0V6	906689.A0A2I0WDG6	0	0	0.071	0	0.293	0.232	0	0.151	0.514
BiP5	A0A2I0WDP0	906689.A0A2I0W0V6	906689.A0A2I0WDP0	0	0	0	0	0	0	0.922	0	0.922
BiP5	HSP70-16	906689.A0A2I0W0V6	906689.A0A2I0WE84	0	0	0.181	0.462	0	0	0.289	0.248	0.421
BiP5	HSP18.6	906689.A0A2I0W0V6	906689.A0A2I0WF13	0	0	0	0	0	0	0	0.235	0.235
BiP5	HSP70-17	906689.A0A2I0W0V6	906689.A0A2I0WF61	0	0	0.18	0.392	0.124	0.239	0.289	0.098	0.547
BiP5	A0A2I0WFD0	906689.A0A2I0W0V6	906689.A0A2I0WFD0	0	0	0	0	0	0.171	0	0.099	0.221
BiP5	A0A2I0WFI4	906689.A0A2I0W0V6	906689.A0A2I0WFI4	0	0	0	0	0.094	0	0	0.125	0.173
BiP5	MED9	906689.A0A2I0W0V6	906689.A0A2I0WG12	0	0	0	0	0	0	0.922	0	0.922
BiP5	A0A2I0WIH7	906689.A0A2I0W0V6	906689.A0A2I0WIH7	0	0	0	0	0.095	0	0.385	0.257	0.55
BiP5	HSP16.0	906689.A0A2I0W0V6	906689.A0A2I0WJ89	0	0	0	0	0	0	0	0.404	0.404
BiP5	cpHSP70-2	906689.A0A2I0W0V6	906689.A0A2I0WL29	0	0	0.096	0.86	0	0	0.233	0.085	0.244
BiP5	A0A2I0WLK3	906689.A0A2I0W0V6	906689.A0A2I0WLK3	0	0	0	0	0	0	0.922	0	0.922
BiP5	A0A2I0WP07	906689.A0A2I0W0V6	906689.A0A2I0WP07	0	0	0	0	0.096	0	0.385	0.08	0.444
BiP5	HSP70-14	906689.A0A2I0W0V6	906689.A0A2I0WTF9	0	0	0.107	0.449	0	0	0.289	0.314	0.423
BiP5	HSP23	906689.A0A2I0W0V6	906689.A0A2I0WXP6	0	0	0	0	0	0	0	0.269	0.269
BiP5	HSP90-1	906689.A0A2I0W0V6	906689.A0A2I0WXQ9	0	0	0	0	0	0	0	0.279	0.279
BiP5	A0A2I0WZW2	906689.A0A2I0W0V6	906689.A0A2I0WZW2	0	0	0	0	0.267	0.836	0	0.403	0.922
BiP5	MED31	906689.A0A2I0W0V6	906689.A0A2I0X0Z7	0	0	0	0	0	0	0.922	0	0.922
BiP5	MED30	906689.A0A2I0W0V6	906689.A0A2I0X443	0	0	0	0	0	0	0.922	0	0.922
BiP5	MED21	906689.A0A2I0W0V6	906689.A0A2I0X4B4	0	0	0	0	0	0	0.922	0	0.922
BiP5	HSP22	906689.A0A2I0W0V6	906689.A0A2I0X5E8	0	0	0	0	0	0	0	0.191	0.191
BiP5	MED4	906689.A0A2I0W0V6	906689.A0A2I0X870	0	0	0	0	0	0	0.922	0	0.922
BiP5	A0A2I0X888	906689.A0A2I0W0V6	906689.A0A2I0X888	0	0	0	0	0.286	0.232	0.401	0.263	0.726
BiP5	A0A2I0X9M4	906689.A0A2I0W0V6	906689.A0A2I0X9M4	0	0	0.068	0	0	0	0.928	0.391	0.956
BiP5	MED14	906689.A0A2I0W0V6	906689.A0A2I0XAP4	0	0	0	0	0	0	0.922	0	0.922
BiP5	RAR1	906689.A0A2I0W0V6	906689.A0A2I0XBI0	0	0	0	0	0	0	0	0.19	0.19
BiP5	HSP70-ER	906689.A0A2I0W0V6	906689.A0A2I0XCS9	0	0	0.065	0.879	0	0	0.233	0.085	0.24
BiP5	A0A2I0XCW3	906689.A0A2I0W0V6	906689.A0A2I0XCW3	0	0	0	0	0.101	0	0	0.241	0.288
BiP5	HSP22.0	906689.A0A2I0W0V6	906689.A0A2I0XDJ4	0	0	0	0	0	0	0	0.189	0.189
BiP5	HSP68	906689.A0A2I0W0V6	906689.A0A2I0XEA8	0	0	0.084	0.466	0	0	0.233	0.085	0.27
BiP5	MED28	906689.A0A2I0W0V6	906689.A0A2I0XFR9	0	0	0	0	0	0	0.922	0	0.922
BiP5	MED27	906689.A0A2I0W0V6	906689.A0A2I0XHN6	0	0	0	0	0	0	0.922	0	0.922
BiP5	HSP83-1	906689.A0A2I0W0V6	906689.A0A2I0XI08	0	0	0	0	0	0	0	0.279	0.279
BiP5	A0A2I0XIW7	906689.A0A2I0W0V6	906689.A0A2I0XIW7	0	0	0	0	0	0	0.922	0	0.922
sHSP20-2	HSP81-1	906689.A0A2I0W1V9	906689.A0A2I0W641	0	0	0	0	0	0	0	0.298	0.298
sHSP20-2	sHSP20-1	906689.A0A2I0W1V9	906689.A0A2I0WA72	0	0	0.13	0.326	0.276	0	0	0	0.321
sHSP20-2	HSP81-3-2	906689.A0A2I0W1V9	906689.A0A2I0WBX9	0	0	0	0	0	0	0	0.298	0.298
sHSP20-2	cpHSP70-2	906689.A0A2I0W1V9	906689.A0A2I0WL29	0	0	0	0	0	0	0	0.318	0.318
sHSP20-2	HSP23	906689.A0A2I0W1V9	906689.A0A2I0WXP6	0	0	0	0	0	0	0	0.445	0.445
sHSP20-2	HSP83-1	906689.A0A2I0W1V9	906689.A0A2I0XI08	0	0	0	0	0	0	0	0.317	0.317
A0A2I0W3B1	SDN3	906689.A0A2I0W3B1	906689.A0A2I0W1I8	0	0	0	0	0.312	0	0	0	0.312
A0A2I0W3B1	HSP83-2	906689.A0A2I0W3B1	906689.A0A2I0W4T0	0	0	0	0	0.27	0	0	0	0.27
A0A2I0W3B1	A0A2I0WIH7	906689.A0A2I0W3B1	906689.A0A2I0WIH7	0	0	0	0	0.102	0	0	0.148	0.202
A0A2I0W3B1	cpHSP70-2	906689.A0A2I0W3B1	906689.A0A2I0WL29	0	0	0	0	0	0	0	0.261	0.261
A0A2I0W3B1	A0A2I0WP07	906689.A0A2I0W3B1	906689.A0A2I0WP07	0	0	0	0	0.27	0	0	0	0.27
A0A2I0W3B1	MED31	906689.A0A2I0W3B1	906689.A0A2I0X0Z7	0	0	0	0	0	0	0	0.187	0.187
A0A2I0W3B1	HSP70-ER	906689.A0A2I0W3B1	906689.A0A2I0XCS9	0	0	0.167	0	0.267	0	0.932	0.256	0.965
A0A2I0W3B1	HSP68	906689.A0A2I0W3B1	906689.A0A2I0XEA8	0	0	0	0	0.267	0	0.932	0.256	0.96
A0A2I0W3B1	A0A2I0XIW7	906689.A0A2I0W3B1	906689.A0A2I0XIW7	0	0	0	0	0.27	0	0	0	0.27
HSP83-2	TOC64	906689.A0A2I0W4T0	906689.A0A2I0VJB7	0	0	0.182	0	0.27	0	0	0.256	0.517
HSP83-2	HSP70-8	906689.A0A2I0W4T0	906689.A0A2I0VWK9	0	0	0	0	0	0	0	0.494	0.494
HSP83-2	SDN3	906689.A0A2I0W4T0	906689.A0A2I0W1I8	0	0	0	0	0.27	0	0	0	0.27
HSP83-2	HSP81-1	906689.A0A2I0W4T0	906689.A0A2I0W641	0	0	0.127	0.337	0.269	0	0	0.339	0.454
HSP83-2	HSP17.9-5	906689.A0A2I0W4T0	906689.A0A2I0W8E7	0	0	0	0	0	0	0	0.197	0.197
HSP83-2	A0A2I0W909	906689.A0A2I0W4T0	906689.A0A2I0W909	0	0	0	0	0.321	0	0.307	0.098	0.538
HSP83-2	HSP81-3-2	906689.A0A2I0W4T0	906689.A0A2I0WBX9	0	0	0.118	0.841	0.269	0	0	0.339	0.314
HSP83-2	A0A2I0WC69	906689.A0A2I0W4T0	906689.A0A2I0WC69	0	0	0	0	0.479	0.115	0.306	0.106	0.676
HSP83-2	A0A2I0WEJ6	906689.A0A2I0W4T0	906689.A0A2I0WEJ6	0	0	0	0	0.27	0	0	0.445	0.578
HSP83-2	HSP70-17	906689.A0A2I0W4T0	906689.A0A2I0WF61	0	0	0	0	0	0	0	0.48	0.48
HSP83-2	A0A2I0WFI4	906689.A0A2I0W4T0	906689.A0A2I0WFI4	0	0	0	0	0.308	0	0.306	0.454	0.715
HSP83-2	A0A2I0WIH7	906689.A0A2I0W4T0	906689.A0A2I0WIH7	0	0	0	0	0	0	0.306	0.091	0.342
HSP83-2	HSP16.0	906689.A0A2I0W4T0	906689.A0A2I0WJ89	0	0	0	0	0	0	0	0.678	0.678
HSP83-2	HSP17.9-6	906689.A0A2I0W4T0	906689.A0A2I0WJB8	0	0	0	0	0	0	0	0.197	0.197
HSP83-2	HSP17.7	906689.A0A2I0W4T0	906689.A0A2I0WJC4	0	0	0.137	0	0	0	0	0.197	0.277
HSP83-2	HSP17.9-7	906689.A0A2I0W4T0	906689.A0A2I0WJE6	0	0	0	0	0	0	0	0.197	0.197
HSP83-2	cpHSP70-2	906689.A0A2I0W4T0	906689.A0A2I0WL29	0	0	0	0	0.276	0	0	0.445	0.581
HSP83-2	A0A2I0WP07	906689.A0A2I0W4T0	906689.A0A2I0WP07	0	0	0	0	0.084	0	0.31	0.084	0.37
HSP83-2	HSP70-14	906689.A0A2I0W4T0	906689.A0A2I0WTF9	0	0	0	0	0.275	0	0	0.445	0.58
HSP83-2	HSP23	906689.A0A2I0W4T0	906689.A0A2I0WXP6	0	0	0	0	0	0	0	0.678	0.678
HSP83-2	HSP90-1	906689.A0A2I0W4T0	906689.A0A2I0WXQ9	0	0	0.228	0.9	0.276	0	0.967	0.445	0.977
HSP83-2	A0A2I0WZW2	906689.A0A2I0W4T0	906689.A0A2I0WZW2	0	0	0	0	0	0	0	0.445	0.445
HSP83-2	nHSP70-2	906689.A0A2I0W4T0	906689.A0A2I0X4M8	0	0	0.182	0	0	0	0	0.445	0.527
HSP83-2	HSP22	906689.A0A2I0W4T0	906689.A0A2I0X5E8	0	0	0	0	0	0	0	0.357	0.357
HSP83-2	HSP70-2-3	906689.A0A2I0W4T0	906689.A0A2I0X5F2	0	0	0	0	0	0	0	0.373	0.373
HSP83-2	HSP18.1	906689.A0A2I0W4T0	906689.A0A2I0X717	0	0	0.137	0	0	0	0	0.197	0.277
HSP83-2	A0A2I0X888	906689.A0A2I0W4T0	906689.A0A2I0X888	0	0	0.158	0.804	0.27	0	0.978	0.467	0.985
HSP83-2	RAR1	906689.A0A2I0W4T0	906689.A0A2I0XBI0	0	0	0	0	0	0	0.999	0.431	0.999
HSP83-2	HSP70-ER	906689.A0A2I0W4T0	906689.A0A2I0XCS9	0	0	0.103	0	0.293	0	0	0.401	0.587
HSP83-2	A0A2I0XCW3	906689.A0A2I0W4T0	906689.A0A2I0XCW3	0	0	0	0	0.096	0	0.31	0	0.35
HSP83-2	BIP4	906689.A0A2I0W4T0	906689.A0A2I0XCY2	0	0	0	0	0	0	0	0.425	0.425
HSP83-2	HSP68	906689.A0A2I0W4T0	906689.A0A2I0XEA8	0	0	0	0	0.302	0	0	0.445	0.596
HSP83-2	nHSP70-3	906689.A0A2I0W4T0	906689.A0A2I0XEE5	0	0	0	0	0	0	0	0.373	0.373
HSP83-2	HSP83-1	906689.A0A2I0W4T0	906689.A0A2I0XI08	0	0	0.136	0.839	0.258	0	0	0.4	0.314
A0A2I0W7I8	PDIL1-4	906689.A0A2I0W7I8	906689.A0A2I0VBW2	0	0	0	0	0.467	0	0	0	0.467
A0A2I0W7I8	TOC64	906689.A0A2I0W7I8	906689.A0A2I0VJB7	0	0	0.182	0	0	0	0	0	0.182
A0A2I0W7I8	HSP70-8	906689.A0A2I0W7I8	906689.A0A2I0VWK9	0	0	0.171	0	0	0	0	0	0.171
A0A2I0W7I8	HSP81-1	906689.A0A2I0W7I8	906689.A0A2I0W641	0	0	0	0	0	0	0	0.259	0.259
A0A2I0W7I8	HSP81-3-2	906689.A0A2I0W7I8	906689.A0A2I0WBX9	0	0	0	0	0	0	0	0.453	0.453
A0A2I0W7I8	A0A2I0WDC7	906689.A0A2I0W7I8	906689.A0A2I0WDC7	0	0	0	0	0	0	0.931	0	0.931
A0A2I0W7I8	A0A2I0WDG6	906689.A0A2I0W7I8	906689.A0A2I0WDG6	0	0	0	0.315	0.311	0	0	0.917	0.742
A0A2I0W7I8	HSP70-16	906689.A0A2I0W7I8	906689.A0A2I0WE84	0	0	0.162	0	0	0	0	0	0.162
A0A2I0W7I8	HSP70-17	906689.A0A2I0W7I8	906689.A0A2I0WF61	0	0	0.178	0	0.671	0.172	0.949	0.133	0.988
A0A2I0W7I8	nHSP70-7	906689.A0A2I0W7I8	906689.A0A2I0WIY9	0	0	0.295	0	0	0	0	0	0.295
A0A2I0W7I8	cpHSP70-2	906689.A0A2I0W7I8	906689.A0A2I0WL29	0	0	0.135	0	0	0	0	0.357	0.42
A0A2I0W7I8	A0A2I0WZW2	906689.A0A2I0W7I8	906689.A0A2I0WZW2	0	0	0	0.356	0.443	0	0	0.89	0.761
A0A2I0W7I8	A0A2I0X888	906689.A0A2I0W7I8	906689.A0A2I0X888	0	0	0	0	0.728	0.145	0.421	0.402	0.909
A0A2I0W7I8	A0A2I0X9M4	906689.A0A2I0W7I8	906689.A0A2I0X9M4	0	0	0.111	0	0.27	0.857	0.944	0.445	0.997
A0A2I0W7I8	RAR1	906689.A0A2I0W7I8	906689.A0A2I0XBI0	0	0	0	0	0	0	0	0.627	0.627
A0A2I0W7I8	HSP70-ER	906689.A0A2I0W7I8	906689.A0A2I0XCS9	0	0	0.136	0	0	0	0	0.339	0.404
A0A2I0W7I8	BIP4	906689.A0A2I0W7I8	906689.A0A2I0XCY2	0	0	0.141	0	0.453	0.833	0.907	0.498	0.996
A0A2I0W7I8	HSP68	906689.A0A2I0W7I8	906689.A0A2I0XEA8	0	0	0.121	0	0	0	0	0.339	0.394
HSP17.9-5	TOC64	906689.A0A2I0W8E7	906689.A0A2I0VJB7	0	0	0.274	0	0	0	0	0	0.274
HSP17.9-5	HSP70-8	906689.A0A2I0W8E7	906689.A0A2I0VWK9	0	0	0	0	0	0	0	0.194	0.194
HSP17.9-5	HSP70-17	906689.A0A2I0W8E7	906689.A0A2I0WF61	0	0	0	0	0	0	0	0.197	0.197
HSP17.9-5	HSP70-14	906689.A0A2I0W8E7	906689.A0A2I0WTF9	0	0	0	0	0	0	0	0.213	0.213
HSP17.9-5	HSP23	906689.A0A2I0W8E7	906689.A0A2I0WXP6	0	0	0	0.382	0	0	0	0.222	0.153
HSP17.9-5	HSP90-1	906689.A0A2I0W8E7	906689.A0A2I0WXQ9	0	0	0	0	0	0	0	0.197	0.197
HSP17.9-5	nHSP70-2	906689.A0A2I0W8E7	906689.A0A2I0X4M8	0	0	0.274	0	0	0	0	0	0.274
HSP17.9-5	HSP22	906689.A0A2I0W8E7	906689.A0A2I0X5E8	0	0	0.289	0.37	0	0	0	0.134	0.246
HSP17.9-5	BIP4	906689.A0A2I0W8E7	906689.A0A2I0XCY2	0	0	0	0	0	0	0	0.21	0.21
A0A2I0W909	TOC64	906689.A0A2I0W909	906689.A0A2I0VJB7	0	0	0.206	0	0	0	0	0	0.206
A0A2I0W909	HSP81-1	906689.A0A2I0W909	906689.A0A2I0W641	0	0	0	0	0.093	0	0.307	0.312	0.53
A0A2I0W909	A0A2I0W9K7	906689.A0A2I0W909	906689.A0A2I0W9K7	0	0	0	0	0	0	0.949	0	0.949
A0A2I0W909	HSP81-3-2	906689.A0A2I0W909	906689.A0A2I0WBX9	0	0	0	0	0.093	0	0.307	0.312	0.53
A0A2I0W909	A0A2I0WC69	906689.A0A2I0W909	906689.A0A2I0WC69	0	0	0.108	0.374	0.504	0.992	0.961	0.52	0.999
A0A2I0W909	A0A2I0WDG6	906689.A0A2I0W909	906689.A0A2I0WDG6	0	0	0	0	0	0	0	0.158	0.158
A0A2I0W909	HSP70-16	906689.A0A2I0W909	906689.A0A2I0WE84	0	0	0	0	0.194	0	0	0.192	0.321
A0A2I0W909	A0A2I0WEJ6	906689.A0A2I0W909	906689.A0A2I0WEJ6	0	0	0	0	0	0	0	0.445	0.445
A0A2I0W909	HSP70-17	906689.A0A2I0W909	906689.A0A2I0WF61	0	0	0	0	0.194	0	0	0.192	0.321
A0A2I0W909	A0A2I0WFD0	906689.A0A2I0W909	906689.A0A2I0WFD0	0	0	0	0	0	0.237	0	0	0.237
A0A2I0W909	A0A2I0WFI4	906689.A0A2I0W909	906689.A0A2I0WFI4	0	0	0.109	0.408	0.929	0.993	0.986	0.974	0.999
A0A2I0W909	A0A2I0WIH7	906689.A0A2I0W909	906689.A0A2I0WIH7	0	0	0.18	0.447	0.458	0.992	0.986	0.971	0.999
A0A2I0W909	cpHSP70-2	906689.A0A2I0W909	906689.A0A2I0WL29	0	0	0	0	0.126	0	0	0.4	0.453
A0A2I0W909	A0A2I0WP07	906689.A0A2I0W909	906689.A0A2I0WP07	0	0	0.243	0.447	0.865	0.939	0.663	0.882	0.999
A0A2I0W909	HSP70-14	906689.A0A2I0W909	906689.A0A2I0WTF9	0	0	0	0	0.386	0	0	0.443	0.643
A0A2I0W909	HSP90-1	906689.A0A2I0W909	906689.A0A2I0WXQ9	0	0	0	0	0.311	0	0.307	0.098	0.532
A0A2I0W909	nHSP70-2	906689.A0A2I0W909	906689.A0A2I0X4M8	0	0	0.206	0	0	0	0	0	0.206
A0A2I0W909	HSP22	906689.A0A2I0W909	906689.A0A2I0X5E8	0	0	0	0	0	0	0.921	0	0.921
A0A2I0W909	A0A2I0X888	906689.A0A2I0W909	906689.A0A2I0X888	0	0	0	0	0.179	0.188	0	0.22	0.435
A0A2I0W909	A0A2I0X9M4	906689.A0A2I0W909	906689.A0A2I0X9M4	0	0	0	0	0	0	0	0.445	0.445
A0A2I0W909	RAR1	906689.A0A2I0W909	906689.A0A2I0XBI0	0	0	0	0	0.243	0	0	0	0.243
A0A2I0W909	HSP70-ER	906689.A0A2I0W909	906689.A0A2I0XCS9	0	0	0	0	0.334	0	0	0.428	0.603
A0A2I0W909	A0A2I0XCW3	906689.A0A2I0W909	906689.A0A2I0XCW3	0	0	0.129	0.397	0.82	0.992	0.663	0.88	0.999
A0A2I0W909	BIP4	906689.A0A2I0W909	906689.A0A2I0XCY2	0	0	0	0	0	0	0	0.278	0.278
A0A2I0W909	HSP68	906689.A0A2I0W909	906689.A0A2I0XEA8	0	0	0	0	0.334	0	0	0.445	0.615
A0A2I0W909	HSP83-1	906689.A0A2I0W909	906689.A0A2I0XI08	0	0	0	0	0.093	0	0.307	0.309	0.528
A0A2I0W9K7	MED19A	906689.A0A2I0W9K7	906689.A0A2I0VDG8	0	0	0	0	0.274	0	0	0	0.274
A0A2I0W9K7	HSP15.4	906689.A0A2I0W9K7	906689.A0A2I0VQ24	0	0	0	0	0.286	0	0	0	0.286
A0A2I0W9K7	HSP17.8	906689.A0A2I0W9K7	906689.A0A2I0WAG3	0	0	0	0	0.271	0	0	0	0.271
A0A2I0W9K7	A0A2I0WC69	906689.A0A2I0W9K7	906689.A0A2I0WC69	0	0	0	0	0	0	0.949	0	0.949
A0A2I0W9K7	A0A2I0WDC7	906689.A0A2I0W9K7	906689.A0A2I0WDC7	0	0	0	0	0.311	0	0	0	0.311
A0A2I0W9K7	A0A2I0WFI4	906689.A0A2I0W9K7	906689.A0A2I0WFI4	0	0	0	0	0	0	0.949	0	0.949
A0A2I0W9K7	A0A2I0WIH7	906689.A0A2I0W9K7	906689.A0A2I0WIH7	0	0	0	0	0	0	0.949	0	0.949
A0A2I0W9K7	cpHSP70-2	906689.A0A2I0W9K7	906689.A0A2I0WL29	0	0	0	0	0.269	0	0	0	0.269
A0A2I0W9K7	A0A2I0WP07	906689.A0A2I0W9K7	906689.A0A2I0WP07	0	0	0	0	0	0	0.949	0	0.949
A0A2I0W9K7	ycf39	906689.A0A2I0W9K7	906689.A0A2I0WXL4	0	0	0	0	0.308	0	0	0	0.308
A0A2I0W9K7	HSP22	906689.A0A2I0W9K7	906689.A0A2I0X5E8	0	0	0	0	0	0	0.931	0	0.931
A0A2I0W9K7	A0A2I0XAE0	906689.A0A2I0W9K7	906689.A0A2I0XAE0	0	0	0	0	0.28	0	0	0	0.28
A0A2I0W9K7	A0A2I0XCW3	906689.A0A2I0W9K7	906689.A0A2I0XCW3	0	0	0	0	0	0	0.949	0	0.949
HSP81-3-2	TOC64	906689.A0A2I0WBX9	906689.A0A2I0VJB7	0	0	0.172	0	0	0.835	0	0.258	0.89
HSP81-3-2	HSP70-8	906689.A0A2I0WBX9	906689.A0A2I0VWK9	0	0	0	0	0.256	0	0	0.313	0.467
HSP81-3-2	A0A2I0WC69	906689.A0A2I0WBX9	906689.A0A2I0WC69	0	0	0	0	0.075	0.115	0.306	0.106	0.424
HSP81-3-2	A0A2I0WEJ6	906689.A0A2I0WBX9	906689.A0A2I0WEJ6	0	0	0	0	0	0	0	0.292	0.292
HSP81-3-2	HSP70-17	906689.A0A2I0WBX9	906689.A0A2I0WF61	0	0	0	0	0	0	0	0.331	0.331
HSP81-3-2	A0A2I0WFI4	906689.A0A2I0WBX9	906689.A0A2I0WFI4	0	0	0	0	0.091	0	0.306	0.325	0.537
HSP81-3-2	A0A2I0WIH7	906689.A0A2I0WBX9	906689.A0A2I0WIH7	0	0	0	0	0.27	0	0.306	0.091	0.499
HSP81-3-2	HSP16.0	906689.A0A2I0WBX9	906689.A0A2I0WJ89	0	0	0	0	0	0	0	0.461	0.461
HSP81-3-2	cpHSP70-2	906689.A0A2I0WBX9	906689.A0A2I0WL29	0	0	0	0	0	0	0	0.334	0.334
HSP81-3-2	A0A2I0WP07	906689.A0A2I0WBX9	906689.A0A2I0WP07	0	0	0	0	0.084	0	0.31	0.084	0.37
HSP81-3-2	HSP70-14	906689.A0A2I0WBX9	906689.A0A2I0WTF9	0	0	0	0	0.27	0	0	0.499	0.619
HSP81-3-2	HSP23	906689.A0A2I0WBX9	906689.A0A2I0WXP6	0	0	0	0	0	0	0	0.291	0.291
HSP81-3-2	A0A2I0WZW2	906689.A0A2I0WBX9	906689.A0A2I0WZW2	0	0	0	0	0	0	0	0.286	0.286
HSP81-3-2	nHSP70-2	906689.A0A2I0WBX9	906689.A0A2I0X4M8	0	0	0.172	0	0	0	0	0.374	0.46
HSP81-3-2	HSP22	906689.A0A2I0WBX9	906689.A0A2I0X5E8	0	0	0	0	0	0	0	0.369	0.369
HSP81-3-2	HSP70-2-3	906689.A0A2I0WBX9	906689.A0A2I0X5F2	0	0	0	0	0.27	0	0	0.31	0.475
HSP81-3-2	A0A2I0X888	906689.A0A2I0WBX9	906689.A0A2I0X888	0	0	0.109	0.867	0.236	0	0	0.098	0.249
HSP81-3-2	A0A2I0X9M4	906689.A0A2I0WBX9	906689.A0A2I0X9M4	0	0	0.066	0	0	0	0	0.262	0.281
HSP81-3-2	RAR1	906689.A0A2I0WBX9	906689.A0A2I0XBI0	0	0	0	0	0	0.833	0.996	0.632	0.999
HSP81-3-2	HSP70-ER	906689.A0A2I0WBX9	906689.A0A2I0XCS9	0	0	0	0	0.269	0	0	0.269	0.443
HSP81-3-2	A0A2I0XCW3	906689.A0A2I0WBX9	906689.A0A2I0XCW3	0	0	0	0	0.096	0	0.31	0.479	0.647
HSP81-3-2	BIP4	906689.A0A2I0WBX9	906689.A0A2I0XCY2	0	0	0	0	0	0	0	0.197	0.197
HSP81-3-2	HSP22.0	906689.A0A2I0WBX9	906689.A0A2I0XDJ4	0	0	0	0	0	0	0	0.261	0.261
HSP81-3-2	HSP68	906689.A0A2I0WBX9	906689.A0A2I0XEA8	0	0	0	0	0.27	0	0	0.318	0.481
HSP81-3-2	nHSP70-3	906689.A0A2I0WBX9	906689.A0A2I0XEE5	0	0	0	0	0.27	0	0	0.31	0.475
HSP81-3-2	HSP83-1	906689.A0A2I0WBX9	906689.A0A2I0XI08	0	0	0.132	0.966	0	0.756	0.942	0.233	0.985
A0A2I0WC69	PDIL1-4	906689.A0A2I0WC69	906689.A0A2I0VBW2	0	0	0	0	0.27	0	0	0.096	0.312
A0A2I0WC69	TOC64	906689.A0A2I0WC69	906689.A0A2I0VJB7	0	0	0.206	0	0.271	0	0	0	0.396
A0A2I0WC69	MED6	906689.A0A2I0WC69	906689.A0A2I0W598	0	0	0	0	0.122	0	0	0.268	0.33
A0A2I0WC69	HSP81-1	906689.A0A2I0WC69	906689.A0A2I0W641	0	0	0	0	0.075	0.115	0.306	0.106	0.424
A0A2I0WC69	A0A2I0WDG6	906689.A0A2I0WC69	906689.A0A2I0WDG6	0	0	0	0	0.117	0	0	0.093	0.165
A0A2I0WC69	HSP70-16	906689.A0A2I0WC69	906689.A0A2I0WE84	0	0	0	0	0.186	0.171	0	0.165	0.387
A0A2I0WC69	HSP70-17	906689.A0A2I0WC69	906689.A0A2I0WF61	0	0	0	0	0.186	0.171	0	0.244	0.445
A0A2I0WC69	A0A2I0WFI4	906689.A0A2I0WC69	906689.A0A2I0WFI4	0	0	0.121	0.391	0.274	0.992	0.986	0.908	0.999
A0A2I0WC69	A0A2I0WIH7	906689.A0A2I0WC69	906689.A0A2I0WIH7	0	0	0.285	0.485	0.904	0.992	0.663	0.898	0.999
A0A2I0WC69	cpHSP70-2	906689.A0A2I0WC69	906689.A0A2I0WL29	0	0	0	0	0.106	0	0	0.144	0.202
A0A2I0WC69	A0A2I0WP07	906689.A0A2I0WC69	906689.A0A2I0WP07	0	0	0.133	0.396	0.821	0.992	0.663	0.883	0.999
A0A2I0WC69	HSP70-14	906689.A0A2I0WC69	906689.A0A2I0WTF9	0	0	0	0	0.38	0.171	0	0.165	0.533
A0A2I0WC69	HSP90-1	906689.A0A2I0WC69	906689.A0A2I0WXQ9	0	0	0	0	0.297	0.115	0.306	0.106	0.562
A0A2I0WC69	MED31	906689.A0A2I0WC69	906689.A0A2I0X0Z7	0	0	0	0	0	0	0	0.266	0.266
A0A2I0WC69	nHSP70-2	906689.A0A2I0WC69	906689.A0A2I0X4M8	0	0	0.206	0	0	0	0	0	0.206
A0A2I0WC69	HSP22	906689.A0A2I0WC69	906689.A0A2I0X5E8	0	0	0	0	0	0	0.921	0	0.921
A0A2I0WC69	A0A2I0X888	906689.A0A2I0WC69	906689.A0A2I0X888	0	0	0	0	0.128	0	0	0.389	0.444
A0A2I0WC69	MED14	906689.A0A2I0WC69	906689.A0A2I0XAP4	0	0	0	0	0	0	0	0.243	0.243
A0A2I0WC69	HSP70-ER	906689.A0A2I0WC69	906689.A0A2I0XCS9	0	0	0	0	0.326	0	0	0.144	0.398
A0A2I0WC69	A0A2I0XCW3	906689.A0A2I0WC69	906689.A0A2I0XCW3	0	0	0.075	0.423	0.807	0.992	0.663	0.901	0.999
A0A2I0WC69	HSP68	906689.A0A2I0WC69	906689.A0A2I0XEA8	0	0	0	0	0.275	0	0	0.144	0.353
A0A2I0WC69	HSP83-1	906689.A0A2I0WC69	906689.A0A2I0XI08	0	0	0	0	0.075	0.115	0.306	0.106	0.424
A0A2I0WDC7	TOC64	906689.A0A2I0WDC7	906689.A0A2I0VJB7	0	0	0.274	0	0	0	0	0	0.274
A0A2I0WDC7	HSP70-18	906689.A0A2I0WDC7	906689.A0A2I0VP13	0	0	0.158	0	0	0	0	0	0.158
A0A2I0WDC7	HSP70-17	906689.A0A2I0WDC7	906689.A0A2I0WF61	0	0	0	0	0	0	0.931	0	0.931
A0A2I0WDC7	nHSP70-1	906689.A0A2I0WDC7	906689.A0A2I0WG51	0	0	0.158	0	0	0	0	0	0.158
A0A2I0WDC7	ycf39	906689.A0A2I0WDC7	906689.A0A2I0WXL4	0	0	0	0	0.277	0	0	0	0.277
A0A2I0WDC7	nHSP70-2	906689.A0A2I0WDC7	906689.A0A2I0X4M8	0	0	0.274	0	0	0	0	0	0.274
A0A2I0WDC7	A0A2I0X9M4	906689.A0A2I0WDC7	906689.A0A2I0X9M4	0	0	0	0	0	0	0.927	0	0.927
A0A2I0WDC7	BIP4	906689.A0A2I0WDC7	906689.A0A2I0XCY2	0	0	0	0	0	0	0.897	0	0.897
A0A2I0WDG6	PDIL1-4	906689.A0A2I0WDG6	906689.A0A2I0VBW2	0	0	0	0	0.616	0	0	0.133	0.653
A0A2I0WDG6	TOC64	906689.A0A2I0WDG6	906689.A0A2I0VJB7	0	0	0.182	0	0.445	0	0	0	0.527
A0A2I0WDG6	MED20A	906689.A0A2I0WDG6	906689.A0A2I0W1K6	0	0	0	0	0	0	0	0.384	0.384
A0A2I0WDG6	HSP70-16	906689.A0A2I0WDG6	906689.A0A2I0WE84	0	0	0.061	0	0.084	0.239	0	0.15	0.369
A0A2I0WDG6	HSP70-17	906689.A0A2I0WDG6	906689.A0A2I0WF61	0	0	0	0	0.27	0.247	0	0.869	0.922
A0A2I0WDG6	A0A2I0WFI4	906689.A0A2I0WDG6	906689.A0A2I0WFI4	0	0	0	0	0.124	0	0	0.09	0.169
A0A2I0WDG6	cpHSP70-2	906689.A0A2I0WDG6	906689.A0A2I0WL29	0	0	0.098	0	0	0	0	0.349	0.388
A0A2I0WDG6	HSP70-14	906689.A0A2I0WDG6	906689.A0A2I0WTF9	0	0	0.113	0	0.084	0.239	0	0.508	0.655
A0A2I0WDG6	A0A2I0WZW2	906689.A0A2I0WDG6	906689.A0A2I0WZW2	0	0	0	0.231	0	0	0	0.939	0.732
A0A2I0WDG6	A0A2I0X888	906689.A0A2I0WDG6	906689.A0A2I0X888	0	0	0	0	0.644	0	0	0.388	0.773
A0A2I0WDG6	A0A2I0X9M4	906689.A0A2I0WDG6	906689.A0A2I0X9M4	0	0	0.062	0	0.118	0.232	0	0.445	0.6
A0A2I0WDG6	MED14	906689.A0A2I0WDG6	906689.A0A2I0XAP4	0	0	0	0	0.082	0	0	0.114	0.152
A0A2I0WDG6	HSP70-ER	906689.A0A2I0WDG6	906689.A0A2I0XCS9	0	0	0.076	0	0	0	0	0.343	0.367
A0A2I0WDG6	A0A2I0XCW3	906689.A0A2I0WDG6	906689.A0A2I0XCW3	0	0	0	0	0.096	0	0	0.147	0.196
A0A2I0WDG6	BIP4	906689.A0A2I0WDG6	906689.A0A2I0XCY2	0	0	0.071	0	0.293	0.232	0	0.289	0.593
A0A2I0WDG6	HSP68	906689.A0A2I0WDG6	906689.A0A2I0XEA8	0	0	0.071	0	0	0	0	0.343	0.364
A0A2I0WDP0	MED19A	906689.A0A2I0WDP0	906689.A0A2I0VDG8	0	0	0	0	0	0	0.97	0.445	0.983
A0A2I0WDP0	MED17	906689.A0A2I0WDP0	906689.A0A2I0VEV9	0	0	0	0	0	0	0.974	0.664	0.991
A0A2I0WDP0	MED8	906689.A0A2I0WDP0	906689.A0A2I0VJL4	0	0	0	0	0	0	0.974	0.602	0.989
A0A2I0WDP0	SDN3	906689.A0A2I0WDP0	906689.A0A2I0W1I8	0	0	0	0	0	0	0.974	0	0.974
A0A2I0WDP0	MED20A	906689.A0A2I0WDP0	906689.A0A2I0W1K6	0	0	0	0	0	0	0.97	0.445	0.983
A0A2I0WDP0	MED6	906689.A0A2I0WDP0	906689.A0A2I0W598	0	0	0	0	0	0.857	0.974	0.66	0.999
A0A2I0WDP0	MED18	906689.A0A2I0WDP0	906689.A0A2I0W9M6	0	0	0	0	0	0	0.974	0.79	0.994
A0A2I0WDP0	MED9	906689.A0A2I0WDP0	906689.A0A2I0WG12	0	0	0	0	0	0	0.974	0.551	0.988
A0A2I0WDP0	A0A2I0WLK3	906689.A0A2I0WDP0	906689.A0A2I0WLK3	0	0	0	0	0	0	0.974	0	0.974
A0A2I0WDP0	MED31	906689.A0A2I0WDP0	906689.A0A2I0X0Z7	0	0	0	0	0	0	0.974	0	0.974
A0A2I0WDP0	MED30	906689.A0A2I0WDP0	906689.A0A2I0X443	0	0	0	0	0	0	0.974	0.449	0.985
A0A2I0WDP0	MED21	906689.A0A2I0WDP0	906689.A0A2I0X4B4	0	0	0	0	0	0	0.974	0.421	0.984
A0A2I0WDP0	MED4	906689.A0A2I0WDP0	906689.A0A2I0X870	0	0	0	0	0	0	0.974	0.773	0.994
A0A2I0WDP0	A0A2I0X9M4	906689.A0A2I0WDP0	906689.A0A2I0X9M4	0	0	0	0	0	0	0.974	0	0.974
A0A2I0WDP0	MED14	906689.A0A2I0WDP0	906689.A0A2I0XAP4	0	0	0	0	0	0	0.974	0.886	0.997
A0A2I0WDP0	BIP4	906689.A0A2I0WDP0	906689.A0A2I0XCY2	0	0	0	0	0	0	0.922	0	0.922
A0A2I0WDP0	MED28	906689.A0A2I0WDP0	906689.A0A2I0XFR9	0	0	0	0	0	0	0.974	0.786	0.994
A0A2I0WDP0	MED27	906689.A0A2I0WDP0	906689.A0A2I0XHN6	0	0	0	0	0	0.877	0.974	0.914	0.999
A0A2I0WDP0	A0A2I0XIW7	906689.A0A2I0WDP0	906689.A0A2I0XIW7	0	0	0	0	0	0	0.974	0	0.974
A0A2I0WEJ6	TOC64	906689.A0A2I0WEJ6	906689.A0A2I0VJB7	0	0	0.274	0	0	0	0	0	0.274
A0A2I0WEJ6	HSP70-8	906689.A0A2I0WEJ6	906689.A0A2I0VWK9	0	0	0.121	0.454	0	0	0	0.445	0.295
A0A2I0WEJ6	HSP70-16	906689.A0A2I0WEJ6	906689.A0A2I0WE84	0	0	0.206	0.513	0	0	0	0.297	0.236
A0A2I0WEJ6	HSP70-17	906689.A0A2I0WEJ6	906689.A0A2I0WF61	0	0	0.395	0.408	0	0	0	0.445	0.437
A0A2I0WEJ6	HSP16.0	906689.A0A2I0WEJ6	906689.A0A2I0WJ89	0	0	0	0	0	0	0	0.434	0.434
A0A2I0WEJ6	HSP70-14	906689.A0A2I0WEJ6	906689.A0A2I0WTF9	0	0	0.078	0.534	0.278	0	0	0.436	0.427
A0A2I0WEJ6	HSP23	906689.A0A2I0WEJ6	906689.A0A2I0WXP6	0	0	0	0	0.287	0	0	0.425	0.572
A0A2I0WEJ6	HSP90-1	906689.A0A2I0WEJ6	906689.A0A2I0WXQ9	0	0	0	0	0	0	0	0.445	0.445
A0A2I0WEJ6	HSP22	906689.A0A2I0WEJ6	906689.A0A2I0X5E8	0	0	0	0	0	0	0	0.294	0.294
A0A2I0WEJ6	HSP70-2-3	906689.A0A2I0WEJ6	906689.A0A2I0X5F2	0	0	0.061	0.949	0.27	0	0	0.309	0.281
A0A2I0WEJ6	A0A2I0X888	906689.A0A2I0WEJ6	906689.A0A2I0X888	0	0	0	0	0.27	0	0	0.403	0.546
A0A2I0WEJ6	HSP22.7-1	906689.A0A2I0WEJ6	906689.A0A2I0XDH8	0	0	0.158	0	0	0	0	0	0.158
A0A2I0WEJ6	HSP68	906689.A0A2I0WEJ6	906689.A0A2I0XEA8	0	0	0.07	0	0.27	0	0	0	0.292
A0A2I0WEJ6	nHSP70-3	906689.A0A2I0WEJ6	906689.A0A2I0XEE5	0	0	0.061	0.944	0.27	0	0	0.309	0.282
A0A2I0WEJ6	HSP83-1	906689.A0A2I0WEJ6	906689.A0A2I0XI08	0	0	0	0	0	0	0	0.445	0.445
A0A2I0WFD0	HSP90-1	906689.A0A2I0WFD0	906689.A0A2I0WXQ9	0	0	0	0	0	0.891	0	0.445	0.937
A0A2I0WFD0	MED21	906689.A0A2I0WFD0	906689.A0A2I0X4B4	0	0	0	0	0	0.237	0	0.199	0.363
A0A2I0WFD0	A0A2I0X815	906689.A0A2I0WFD0	906689.A0A2I0X815	0	0	0	0	0	0	0	0.495	0.495
A0A2I0WFD0	A0A2I0X9M4	906689.A0A2I0WFD0	906689.A0A2I0X9M4	0	0	0	0	0	0.171	0	0.099	0.221
A0A2I0WFD0	BIP4	906689.A0A2I0WFD0	906689.A0A2I0XCY2	0	0	0	0	0	0.171	0	0.099	0.221
A0A2I0WFI4	PDIL1-4	906689.A0A2I0WFI4	906689.A0A2I0VBW2	0	0	0	0	0.27	0	0	0	0.27
A0A2I0WFI4	TOC64	906689.A0A2I0WFI4	906689.A0A2I0VJB7	0	0	0.206	0	0	0	0	0	0.206
A0A2I0WFI4	HSP81-1	906689.A0A2I0WFI4	906689.A0A2I0W641	0	0	0	0	0.091	0	0.306	0.325	0.537
A0A2I0WFI4	HSP70-16	906689.A0A2I0WFI4	906689.A0A2I0WE84	0	0	0	0	0.187	0	0	0.137	0.268
A0A2I0WFI4	HSP70-17	906689.A0A2I0WFI4	906689.A0A2I0WF61	0	0	0	0	0.187	0	0	0.244	0.359
A0A2I0WFI4	A0A2I0WIH7	906689.A0A2I0WFI4	906689.A0A2I0WIH7	0	0	0.089	0.515	0.892	0.992	0.663	0.788	0.999
A0A2I0WFI4	cpHSP70-2	906689.A0A2I0WFI4	906689.A0A2I0WL29	0	0	0	0	0	0	0	0.344	0.344
A0A2I0WFI4	A0A2I0WP07	906689.A0A2I0WFI4	906689.A0A2I0WP07	0	0	0.297	0.563	0.849	0.992	0.663	0.804	0.999
A0A2I0WFI4	HSP70-14	906689.A0A2I0WFI4	906689.A0A2I0WTF9	0	0	0	0	0.187	0	0	0.137	0.268
A0A2I0WFI4	HSP90-1	906689.A0A2I0WFI4	906689.A0A2I0WXQ9	0	0	0	0	0.271	0	0.306	0.409	0.675
A0A2I0WFI4	nHSP70-2	906689.A0A2I0WFI4	906689.A0A2I0X4M8	0	0	0.206	0	0	0	0	0	0.206
A0A2I0WFI4	HSP22	906689.A0A2I0WFI4	906689.A0A2I0X5E8	0	0	0	0	0	0	0.921	0	0.921
A0A2I0WFI4	A0A2I0X888	906689.A0A2I0WFI4	906689.A0A2I0X888	0	0	0	0	0.27	0	0	0.593	0.69
A0A2I0WFI4	A0A2I0X9M4	906689.A0A2I0WFI4	906689.A0A2I0X9M4	0	0	0	0	0.094	0	0	0.125	0.173
A0A2I0WFI4	HSP70-ER	906689.A0A2I0WFI4	906689.A0A2I0XCS9	0	0	0	0	0.277	0	0	0.138	0.35
A0A2I0WFI4	A0A2I0XCW3	906689.A0A2I0WFI4	906689.A0A2I0XCW3	0	0	0.107	0.529	0.831	0.878	0.663	0.555	0.995
A0A2I0WFI4	BIP4	906689.A0A2I0WFI4	906689.A0A2I0XCY2	0	0	0	0	0.094	0	0	0.125	0.173
A0A2I0WFI4	HSP68	906689.A0A2I0WFI4	906689.A0A2I0XEA8	0	0	0	0	0.297	0	0	0.138	0.368
A0A2I0WFI4	HSP83-1	906689.A0A2I0WFI4	906689.A0A2I0XI08	0	0	0	0	0.091	0	0.306	0.309	0.526
nHSP70-4	A0A2I0WIH7	906689.A0A2I0WG42	906689.A0A2I0WIH7	0	0	0.158	0	0	0	0	0	0.158
nHSP70-1	TOC64	906689.A0A2I0WG51	906689.A0A2I0VJB7	0	0	0.167	0	0	0	0	0	0.167
nHSP70-1	HSP15.4	906689.A0A2I0WG51	906689.A0A2I0VQ24	0	0	0.158	0	0	0	0	0	0.158
nHSP70-1	A0A2I0WIH7	906689.A0A2I0WG51	906689.A0A2I0WIH7	0	0	0.158	0	0	0	0	0	0.158
nHSP70-1	HSP16.0	906689.A0A2I0WG51	906689.A0A2I0WJ89	0	0	0.158	0	0	0	0	0	0.158
nHSP70-1	ycf39	906689.A0A2I0WG51	906689.A0A2I0WXL4	0	0	0.158	0	0	0	0	0	0.158
nHSP70-1	HSP22	906689.A0A2I0WG51	906689.A0A2I0X5E8	0	0	0.158	0	0	0	0	0	0.158
nHSP70-1	HSP22.7-1	906689.A0A2I0WG51	906689.A0A2I0XDH8	0	0	0.158	0	0	0	0	0	0.158
nHSP70-1	HSP83-1	906689.A0A2I0WG51	906689.A0A2I0XI08	0	0	0.158	0	0	0	0	0	0.158
A0A2I0WIH7	PDIL1-4	906689.A0A2I0WIH7	906689.A0A2I0VBW2	0	0	0	0	0.281	0.127	0	0	0.345
A0A2I0WIH7	TOC64	906689.A0A2I0WIH7	906689.A0A2I0VJB7	0	0	0.274	0	0	0	0	0	0.274
A0A2I0WIH7	HSP70-18	906689.A0A2I0WIH7	906689.A0A2I0VP13	0	0	0.158	0	0	0	0	0	0.158
A0A2I0WIH7	SDN3	906689.A0A2I0WIH7	906689.A0A2I0W1I8	0	0	0	0	0.099	0	0	0.097	0.152
A0A2I0WIH7	HSP81-1	906689.A0A2I0WIH7	906689.A0A2I0W641	0	0	0.058	0	0.27	0	0.306	0.288	0.615
A0A2I0WIH7	HSP70-16	906689.A0A2I0WIH7	906689.A0A2I0WE84	0	0	0	0	0.194	0	0	0.199	0.327
A0A2I0WIH7	HSP70-17	906689.A0A2I0WIH7	906689.A0A2I0WF61	0	0	0	0	0.194	0	0	0.199	0.327
A0A2I0WIH7	cpHSP70-2	906689.A0A2I0WIH7	906689.A0A2I0WL29	0	0	0	0	0.106	0	0	0.14	0.198
A0A2I0WIH7	A0A2I0WP07	906689.A0A2I0WIH7	906689.A0A2I0WP07	0	0	0.258	0.598	0.852	0.992	0.992	0.976	0.999
A0A2I0WIH7	HSP70-14	906689.A0A2I0WIH7	906689.A0A2I0WTF9	0	0	0	0	0.194	0	0	0.199	0.327
A0A2I0WIH7	HSP90-1	906689.A0A2I0WIH7	906689.A0A2I0WXQ9	0	0	0	0	0	0	0.306	0.091	0.342
A0A2I0WIH7	nHSP70-2	906689.A0A2I0WIH7	906689.A0A2I0X4M8	0	0	0.274	0	0	0	0	0	0.274
A0A2I0WIH7	HSP22	906689.A0A2I0WIH7	906689.A0A2I0X5E8	0	0	0	0	0	0	0.921	0	0.921
A0A2I0WIH7	A0A2I0X888	906689.A0A2I0WIH7	906689.A0A2I0X888	0	0	0	0	0.121	0.194	0	0.22	0.399
A0A2I0WIH7	A0A2I0X9M4	906689.A0A2I0WIH7	906689.A0A2I0X9M4	0	0	0	0	0.095	0	0.385	0	0.42
A0A2I0WIH7	RAR1	906689.A0A2I0WIH7	906689.A0A2I0XBI0	0	0	0	0	0.095	0	0	0.389	0.423
A0A2I0WIH7	HSP70-ER	906689.A0A2I0WIH7	906689.A0A2I0XCS9	0	0	0	0	0.273	0	0	0.14	0.348
A0A2I0WIH7	A0A2I0XCW3	906689.A0A2I0WIH7	906689.A0A2I0XCW3	0	0	0.095	0.693	0.887	0.992	0.99	0.954	0.999
A0A2I0WIH7	BIP4	906689.A0A2I0WIH7	906689.A0A2I0XCY2	0	0	0	0	0.095	0	0.385	0.257	0.55
A0A2I0WIH7	HSP68	906689.A0A2I0WIH7	906689.A0A2I0XEA8	0	0	0	0	0.273	0	0	0.14	0.348
A0A2I0WIH7	HSP83-1	906689.A0A2I0WIH7	906689.A0A2I0XI08	0	0	0	0	0	0	0.306	0.091	0.342
nHSP70-7	HSP70-8	906689.A0A2I0WIY9	906689.A0A2I0VWK9	0	0	0.318	0.202	0	0	0	0	0.262
nHSP70-7	HSP70-16	906689.A0A2I0WIY9	906689.A0A2I0WE84	0	0	0.3	0.194	0	0	0	0	0.25
nHSP70-7	HSP70-17	906689.A0A2I0WIY9	906689.A0A2I0WF61	0	0	0.428	0	0	0	0	0	0.428
nHSP70-7	cpHSP70-2	906689.A0A2I0WIY9	906689.A0A2I0WL29	0	0	0.271	0.228	0	0	0	0	0.219
nHSP70-7	HSP70-14	906689.A0A2I0WIY9	906689.A0A2I0WTF9	0	0	0.278	0.224	0	0	0	0	0.225
nHSP70-7	nHSP70-2	906689.A0A2I0WIY9	906689.A0A2I0X4M8	0	0	0.278	0.375	0	0	0	0	0.189
nHSP70-7	HSP22.7-1	906689.A0A2I0WIY9	906689.A0A2I0XDH8	0	0	0.158	0	0	0	0	0	0.158
nHSP70-7	HSP68	906689.A0A2I0WIY9	906689.A0A2I0XEA8	0	0	0.269	0.177	0	0	0	0	0.229
HSP17.9-6	HSP70-8	906689.A0A2I0WJB8	906689.A0A2I0VWK9	0	0	0	0	0	0	0	0.194	0.194
HSP17.9-6	HSP17.8	906689.A0A2I0WJB8	906689.A0A2I0WAG3	0	0	0.287	0.38	0	0	0	0	0.194
HSP17.9-6	HSP18.6	906689.A0A2I0WJB8	906689.A0A2I0WF13	0	0	0	0.418	0	0	0	0.233	0.153
HSP17.9-6	HSP70-17	906689.A0A2I0WJB8	906689.A0A2I0WF61	0	0	0	0	0	0	0	0.197	0.197
HSP17.9-6	HSP70-14	906689.A0A2I0WJB8	906689.A0A2I0WTF9	0	0	0	0	0	0	0	0.213	0.213
HSP17.9-6	HSP23	906689.A0A2I0WJB8	906689.A0A2I0WXP6	0	0	0.169	0.381	0	0	0	0.222	0.223
HSP17.9-6	HSP90-1	906689.A0A2I0WJB8	906689.A0A2I0WXQ9	0	0	0	0	0	0	0	0.197	0.197
HSP17.9-6	HSP22	906689.A0A2I0WJB8	906689.A0A2I0X5E8	0	0	0.346	0.373	0	0	0	0.134	0.279
HSP17.7	TOC64	906689.A0A2I0WJC4	906689.A0A2I0VJB7	0	0	0.165	0	0	0	0	0	0.165
HSP17.7	HSP15.4	906689.A0A2I0WJC4	906689.A0A2I0VQ24	0	0	0.133	0.386	0	0	0	0.233	0.208
HSP17.7	HSP70-8	906689.A0A2I0WJC4	906689.A0A2I0VWK9	0	0	0	0	0	0	0	0.194	0.194
HSP17.7	HSP18.6	906689.A0A2I0WJC4	906689.A0A2I0WF13	0	0	0.281	0.335	0	0	0	0.233	0.307
HSP17.7	HSP70-17	906689.A0A2I0WJC4	906689.A0A2I0WF61	0	0	0	0	0	0	0	0.197	0.197
HSP17.7	HSP16.0	906689.A0A2I0WJC4	906689.A0A2I0WJ89	0	0	0.273	0.529	0	0	0	0.233	0.23
HSP17.7	HSP70-14	906689.A0A2I0WJC4	906689.A0A2I0WTF9	0	0	0	0	0	0	0	0.213	0.213
HSP17.7	HSP23	906689.A0A2I0WJC4	906689.A0A2I0WXP6	0	0	0.112	0.388	0	0	0	0.222	0.19
HSP17.7	HSP90-1	906689.A0A2I0WJC4	906689.A0A2I0WXQ9	0	0	0	0	0	0	0	0.197	0.197
HSP17.7	HSP22	906689.A0A2I0WJC4	906689.A0A2I0X5E8	0	0	0.199	0.325	0	0	0	0.134	0.203
HSP17.7	HSP22.7-1	906689.A0A2I0WJC4	906689.A0A2I0XDH8	0	0	0.279	0.664	0	0	0	0.221	0.176
HSP17.7	HSP22.0	906689.A0A2I0WJC4	906689.A0A2I0XDJ4	0	0	0.279	0.514	0	0	0	0.233	0.239
HSP17.9-7	HSP70-8	906689.A0A2I0WJE6	906689.A0A2I0VWK9	0	0	0	0	0	0	0	0.194	0.194
HSP17.9-7	HSP17.8	906689.A0A2I0WJE6	906689.A0A2I0WAG3	0	0	0.287	0.377	0	0	0	0	0.194
HSP17.9-7	HSP18.6	906689.A0A2I0WJE6	906689.A0A2I0WF13	0	0	0	0.42	0	0	0	0.233	0.152
HSP17.9-7	HSP70-17	906689.A0A2I0WJE6	906689.A0A2I0WF61	0	0	0	0	0	0	0	0.197	0.197
HSP17.9-7	HSP70-14	906689.A0A2I0WJE6	906689.A0A2I0WTF9	0	0	0	0	0	0	0	0.213	0.213
HSP17.9-7	HSP23	906689.A0A2I0WJE6	906689.A0A2I0WXP6	0	0	0.169	0.379	0	0	0	0.222	0.224
HSP17.9-7	HSP90-1	906689.A0A2I0WJE6	906689.A0A2I0WXQ9	0	0	0	0	0	0	0	0.197	0.197
HSP17.9-7	HSP22	906689.A0A2I0WJE6	906689.A0A2I0X5E8	0	0	0.346	0.37	0	0	0	0.134	0.28
cpHSP70-2	PDIL1-4	906689.A0A2I0WL29	906689.A0A2I0VBW2	0	0	0	0	0	0	0	0.262	0.262
cpHSP70-2	TOC64	906689.A0A2I0WL29	906689.A0A2I0VJB7	0	0	0.206	0	0	0	0	0.271	0.396
cpHSP70-2	HSP70-8	906689.A0A2I0WL29	906689.A0A2I0VWK9	0	0	0.143	0.396	0	0	0	0.445	0.331
cpHSP70-2	HSP81-1	906689.A0A2I0WL29	906689.A0A2I0W641	0	0	0.08	0	0	0	0	0.233	0.264
cpHSP70-2	HSP70-16	906689.A0A2I0WL29	906689.A0A2I0WE84	0	0	0.148	0.375	0.094	0.171	0.311	0.523	0.641
cpHSP70-2	HSP70-17	906689.A0A2I0WL29	906689.A0A2I0WF61	0	0	0.274	0.367	0.094	0.171	0.292	0.445	0.641
cpHSP70-2	HSP16.0	906689.A0A2I0WL29	906689.A0A2I0WJ89	0	0	0	0	0	0	0	0.643	0.643
cpHSP70-2	A0A2I0WP07	906689.A0A2I0WL29	906689.A0A2I0WP07	0	0	0	0	0.113	0	0	0.135	0.2
cpHSP70-2	HSP70-14	906689.A0A2I0WL29	906689.A0A2I0WTF9	0	0	0.105	0.377	0.472	0.171	0.311	0.677	0.816
cpHSP70-2	HSP23	906689.A0A2I0WL29	906689.A0A2I0WXP6	0	0	0	0	0.27	0	0	0.357	0.511
cpHSP70-2	HSP90-1	906689.A0A2I0WL29	906689.A0A2I0WXQ9	0	0	0	0	0.46	0	0	0.722	0.843
cpHSP70-2	A0A2I0WZW2	906689.A0A2I0WL29	906689.A0A2I0WZW2	0	0	0	0	0	0	0	0.407	0.407
cpHSP70-2	HSP22	906689.A0A2I0WL29	906689.A0A2I0X5E8	0	0	0	0	0	0	0	0.537	0.537
cpHSP70-2	A0A2I0X888	906689.A0A2I0WL29	906689.A0A2I0X888	0	0	0	0	0	0.145	0	0.665	0.701
cpHSP70-2	A0A2I0X9M4	906689.A0A2I0WL29	906689.A0A2I0X9M4	0	0	0.079	0	0	0	0.233	0.085	0.297
cpHSP70-2	A0A2I0XAE0	906689.A0A2I0WL29	906689.A0A2I0XAE0	0	0	0	0	0.269	0	0	0	0.269
cpHSP70-2	RAR1	906689.A0A2I0WL29	906689.A0A2I0XBI0	0	0	0	0	0	0	0	0.271	0.271
cpHSP70-2	A0A2I0XCW3	906689.A0A2I0WL29	906689.A0A2I0XCW3	0	0	0	0	0.116	0	0	0.135	0.203
cpHSP70-2	BIP4	906689.A0A2I0WL29	906689.A0A2I0XCY2	0	0	0.096	0.839	0	0	0.233	0.231	0.264
cpHSP70-2	HSP22.7-1	906689.A0A2I0WL29	906689.A0A2I0XDH8	0	0	0	0	0	0	0	0.375	0.375
cpHSP70-2	HSP22.0	906689.A0A2I0WL29	906689.A0A2I0XDJ4	0	0	0	0	0	0	0	0.417	0.417
cpHSP70-2	HSP68	906689.A0A2I0WL29	906689.A0A2I0XEA8	0	0	0.063	0.423	0.27	0	0	0.582	0.514
cpHSP70-2	HSP83-1	906689.A0A2I0WL29	906689.A0A2I0XI08	0	0	0	0	0	0	0	0.577	0.577
A0A2I0WLK3	MED19A	906689.A0A2I0WLK3	906689.A0A2I0VDG8	0	0	0	0	0	0	0.97	0	0.97
A0A2I0WLK3	MED17	906689.A0A2I0WLK3	906689.A0A2I0VEV9	0	0	0	0	0	0	0.974	0	0.974
A0A2I0WLK3	MED8	906689.A0A2I0WLK3	906689.A0A2I0VJL4	0	0	0	0	0	0	0.974	0	0.974
A0A2I0WLK3	SDN3	906689.A0A2I0WLK3	906689.A0A2I0W1I8	0	0	0	0	0	0	0.978	0	0.978
A0A2I0WLK3	MED20A	906689.A0A2I0WLK3	906689.A0A2I0W1K6	0	0	0	0	0	0	0.974	0	0.974
A0A2I0WLK3	MED6	906689.A0A2I0WLK3	906689.A0A2I0W598	0	0	0	0	0	0.85	0.976	0	0.996
A0A2I0WLK3	MED18	906689.A0A2I0WLK3	906689.A0A2I0W9M6	0	0	0	0	0	0	0.974	0	0.974
A0A2I0WLK3	MED9	906689.A0A2I0WLK3	906689.A0A2I0WG12	0	0	0	0	0	0	0.974	0	0.974
A0A2I0WLK3	MED31	906689.A0A2I0WLK3	906689.A0A2I0X0Z7	0	0	0	0	0	0	0.978	0	0.978
A0A2I0WLK3	MED30	906689.A0A2I0WLK3	906689.A0A2I0X443	0	0	0	0	0	0	0.974	0	0.974
A0A2I0WLK3	MED21	906689.A0A2I0WLK3	906689.A0A2I0X4B4	0	0	0	0	0	0	0.974	0	0.974
A0A2I0WLK3	MED4	906689.A0A2I0WLK3	906689.A0A2I0X870	0	0	0	0	0	0	0.974	0	0.974
A0A2I0WLK3	A0A2I0X9M4	906689.A0A2I0WLK3	906689.A0A2I0X9M4	0	0	0	0	0.269	0	0.974	0	0.98
A0A2I0WLK3	MED14	906689.A0A2I0WLK3	906689.A0A2I0XAP4	0	0	0	0	0	0	0.974	0	0.974
A0A2I0WLK3	BIP4	906689.A0A2I0WLK3	906689.A0A2I0XCY2	0	0	0	0	0	0	0.922	0	0.922
A0A2I0WLK3	MED28	906689.A0A2I0WLK3	906689.A0A2I0XFR9	0	0	0	0	0	0	0.974	0	0.974
A0A2I0WLK3	MED27	906689.A0A2I0WLK3	906689.A0A2I0XHN6	0	0	0	0	0	0	0.974	0	0.974
A0A2I0WLK3	A0A2I0XIW7	906689.A0A2I0WLK3	906689.A0A2I0XIW7	0	0	0	0	0	0	0.974	0	0.974
A0A2I0WP07	TOC64	906689.A0A2I0WP07	906689.A0A2I0VJB7	0	0	0.206	0	0	0	0	0	0.206
A0A2I0WP07	HSP81-1	906689.A0A2I0WP07	906689.A0A2I0W641	0	0	0	0	0.084	0	0.31	0.273	0.5
A0A2I0WP07	HSP70-16	906689.A0A2I0WP07	906689.A0A2I0WE84	0	0	0	0	0.189	0	0	0.13	0.264
A0A2I0WP07	HSP70-17	906689.A0A2I0WP07	906689.A0A2I0WF61	0	0	0	0	0.095	0	0	0.134	0.183
A0A2I0WP07	HSP70-14	906689.A0A2I0WP07	906689.A0A2I0WTF9	0	0	0	0	0.189	0	0	0.13	0.264
A0A2I0WP07	HSP90-1	906689.A0A2I0WP07	906689.A0A2I0WXQ9	0	0	0	0	0.303	0	0.31	0.45	0.712
A0A2I0WP07	MED31	906689.A0A2I0WP07	906689.A0A2I0X0Z7	0	0	0	0	0	0	0	0.894	0.894
A0A2I0WP07	nHSP70-2	906689.A0A2I0WP07	906689.A0A2I0X4M8	0	0	0.206	0	0	0	0	0	0.206
A0A2I0WP07	HSP22	906689.A0A2I0WP07	906689.A0A2I0X5E8	0	0	0	0	0	0	0.921	0	0.921
A0A2I0WP07	A0A2I0X888	906689.A0A2I0WP07	906689.A0A2I0X888	0	0	0	0	0.269	0.419	0	0.432	0.738
A0A2I0WP07	A0A2I0X9M4	906689.A0A2I0WP07	906689.A0A2I0X9M4	0	0	0	0	0.096	0	0.385	0.08	0.444
A0A2I0WP07	RAR1	906689.A0A2I0WP07	906689.A0A2I0XBI0	0	0	0	0	0.094	0	0	0.329	0.366
A0A2I0WP07	HSP70-ER	906689.A0A2I0WP07	906689.A0A2I0XCS9	0	0	0	0	0.324	0	0	0.135	0.39
A0A2I0WP07	A0A2I0XCW3	906689.A0A2I0WP07	906689.A0A2I0XCW3	0	0	0.188	0.452	0.275	0.992	0.99	0.948	0.999
A0A2I0WP07	BIP4	906689.A0A2I0WP07	906689.A0A2I0XCY2	0	0	0	0	0.096	0	0.385	0.234	0.537
A0A2I0WP07	HSP68	906689.A0A2I0WP07	906689.A0A2I0XEA8	0	0	0	0	0.27	0	0	0.135	0.342
A0A2I0WP07	HSP83-1	906689.A0A2I0WP07	906689.A0A2I0XI08	0	0	0	0	0.084	0	0.31	0.268	0.497
A0A2I0WZW2	HSP70-8	906689.A0A2I0WZW2	906689.A0A2I0VWK9	0	0	0	0	0.288	0	0	0	0.288
A0A2I0WZW2	HSP81-1	906689.A0A2I0WZW2	906689.A0A2I0W641	0	0	0	0	0	0	0	0.286	0.286
A0A2I0WZW2	HSP70-17	906689.A0A2I0WZW2	906689.A0A2I0WF61	0	0	0	0	0.27	0	0	0	0.27
A0A2I0WZW2	HSP16.0	906689.A0A2I0WZW2	906689.A0A2I0WJ89	0	0	0	0	0.288	0	0	0	0.288
A0A2I0WZW2	HSP23	906689.A0A2I0WZW2	906689.A0A2I0WXP6	0	0	0	0	0.282	0	0	0.396	0.548
A0A2I0WZW2	HSP90-1	906689.A0A2I0WZW2	906689.A0A2I0WXQ9	0	0	0	0	0	0	0	0.455	0.455
A0A2I0WZW2	HSP22	906689.A0A2I0WZW2	906689.A0A2I0X5E8	0	0	0	0	0	0	0	0.259	0.259
A0A2I0WZW2	A0A2I0X888	906689.A0A2I0WZW2	906689.A0A2I0X888	0	0	0	0	0	0	0	0.551	0.551
A0A2I0WZW2	A0A2I0X9M4	906689.A0A2I0WZW2	906689.A0A2I0X9M4	0	0	0.159	0	0.271	0.92	0	0.547	0.975
A0A2I0WZW2	HSP70-ER	906689.A0A2I0WZW2	906689.A0A2I0XCS9	0	0	0.175	0	0.269	0	0	0.308	0.546
A0A2I0WZW2	BIP4	906689.A0A2I0WZW2	906689.A0A2I0XCY2	0	0	0	0	0.267	0.836	0	0.403	0.922
A0A2I0WZW2	HSP68	906689.A0A2I0WZW2	906689.A0A2I0XEA8	0	0	0	0	0.269	0	0	0.308	0.473
A0A2I0WZW2	HSP83-1	906689.A0A2I0WZW2	906689.A0A2I0XI08	0	0	0	0	0.271	0	0	0.182	0.378
nHSP70-2	TOC64	906689.A0A2I0X4M8	906689.A0A2I0VJB7	0	0	0.449	0	0	0	0	0	0.449
nHSP70-2	HSP15.4	906689.A0A2I0X4M8	906689.A0A2I0VQ24	0	0	0.274	0	0	0	0	0	0.274
nHSP70-2	HSP70-8	906689.A0A2I0X4M8	906689.A0A2I0VWK9	0	0	0.136	0.622	0.275	0	0	0.445	0.413
nHSP70-2	HSP70-16	906689.A0A2I0X4M8	906689.A0A2I0WE84	0	0	0.148	0.479	0	0	0	0.297	0.222
nHSP70-2	HSP18.6	906689.A0A2I0X4M8	906689.A0A2I0WF13	0	0	0.182	0	0.293	0	0	0	0.397
nHSP70-2	HSP70-17	906689.A0A2I0X4M8	906689.A0A2I0WF61	0	0	0.292	0.39	0	0	0	0.445	0.401
nHSP70-2	HSP16.0	906689.A0A2I0X4M8	906689.A0A2I0WJ89	0	0	0.274	0	0.276	0	0	0.445	0.683
nHSP70-2	HSP70-14	906689.A0A2I0X4M8	906689.A0A2I0WTF9	0	0	0.082	0.49	0.27	0	0	0.445	0.439
nHSP70-2	ycf39	906689.A0A2I0X4M8	906689.A0A2I0WXL4	0	0	0.274	0	0	0	0	0	0.274
nHSP70-2	HSP23	906689.A0A2I0X4M8	906689.A0A2I0WXP6	0	0	0.274	0	0	0	0	0.436	0.573
nHSP70-2	HSP90-1	906689.A0A2I0X4M8	906689.A0A2I0WXQ9	0	0	0.182	0	0	0	0	0.445	0.527
nHSP70-2	HSP22	906689.A0A2I0X4M8	906689.A0A2I0X5E8	0	0	0.274	0	0	0	0	0.327	0.491
nHSP70-2	A0A2I0X888	906689.A0A2I0X4M8	906689.A0A2I0X888	0	0	0.165	0	0	0	0	0.404	0.481
nHSP70-2	A0A2I0XCW3	906689.A0A2I0X4M8	906689.A0A2I0XCW3	0	0	0.182	0	0	0	0	0	0.182
nHSP70-2	HSP22.7-1	906689.A0A2I0X4M8	906689.A0A2I0XDH8	0	0	0.158	0	0	0	0	0	0.158
nHSP70-2	HSP22.0	906689.A0A2I0X4M8	906689.A0A2I0XDJ4	0	0	0.206	0	0	0	0	0	0.206
nHSP70-2	HSP68	906689.A0A2I0X4M8	906689.A0A2I0XEA8	0	0	0.069	0.384	0.27	0	0	0	0.283
nHSP70-2	HSP83-1	906689.A0A2I0X4M8	906689.A0A2I0XI08	0	0	0.274	0	0.27	0	0	0.445	0.68
HSP70-2-3	TOC64	906689.A0A2I0X5F2	906689.A0A2I0VJB7	0	0	0.206	0	0	0	0	0	0.206
HSP70-2-3	HSP70-8	906689.A0A2I0X5F2	906689.A0A2I0VWK9	0	0	0.144	0.542	0	0	0	0.373	0.233
HSP70-2-3	HSP70-16	906689.A0A2I0X5F2	906689.A0A2I0WE84	0	0	0.19	0.46	0	0	0	0.218	0.209
HSP70-2-3	HSP70-17	906689.A0A2I0X5F2	906689.A0A2I0WF61	0	0	0.271	0.392	0	0	0	0.373	0.353
HSP70-2-3	HSP16.0	906689.A0A2I0X5F2	906689.A0A2I0WJ89	0	0	0	0	0	0	0	0.331	0.331
HSP70-2-3	HSP70-14	906689.A0A2I0X5F2	906689.A0A2I0WTF9	0	0	0.091	0.475	0	0	0	0.335	0.217
HSP70-2-3	HSP23	906689.A0A2I0X5F2	906689.A0A2I0WXP6	0	0	0	0	0	0	0	0.314	0.314
HSP70-2-3	HSP90-1	906689.A0A2I0X5F2	906689.A0A2I0WXQ9	0	0	0	0	0	0	0	0.373	0.373
HSP70-2-3	HSP22	906689.A0A2I0X5F2	906689.A0A2I0X5E8	0	0	0	0	0	0	0	0.234	0.234
HSP70-2-3	A0A2I0X888	906689.A0A2I0X5F2	906689.A0A2I0X888	0	0	0	0	0.27	0	0	0.279	0.451
HSP70-2-3	HSP22.7-1	906689.A0A2I0X5F2	906689.A0A2I0XDH8	0	0	0.158	0	0	0	0	0	0.158
HSP70-2-3	HSP68	906689.A0A2I0X5F2	906689.A0A2I0XEA8	0	0	0.086	0.376	0.269	0	0	0.335	0.426
HSP70-2-3	HSP83-1	906689.A0A2I0X5F2	906689.A0A2I0XI08	0	0	0	0	0	0	0	0.404	0.404
A0A2I0X815	HSP17.8	906689.A0A2I0X815	906689.A0A2I0WAG3	0	0	0	0	0	0	0	0.445	0.445
A0A2I0X815	ycf39	906689.A0A2I0X815	906689.A0A2I0WXL4	0	0	0	0	0	0	0	0.445	0.445
A0A2I0X815	HSP90-1	906689.A0A2I0X815	906689.A0A2I0WXQ9	0	0	0	0	0	0.899	0	0.445	0.942
A0A2I0X888	PDIL1-4	906689.A0A2I0X888	906689.A0A2I0VBW2	0	0	0	0	0.274	0.228	0.397	0.447	0.788
A0A2I0X888	TOC64	906689.A0A2I0X888	906689.A0A2I0VJB7	0	0	0.165	0	0	0	0	0	0.165
A0A2I0X888	HSP70-8	906689.A0A2I0X888	906689.A0A2I0VWK9	0	0	0	0	0	0	0	0.669	0.669
A0A2I0X888	HSP81-1	906689.A0A2I0X888	906689.A0A2I0W641	0	0	0.105	0.372	0.236	0	0	0.345	0.414
A0A2I0X888	HSP70-16	906689.A0A2I0X888	906689.A0A2I0WE84	0	0	0	0	0	0	0	0.241	0.241
A0A2I0X888	HSP70-17	906689.A0A2I0X888	906689.A0A2I0WF61	0	0	0	0	0.288	0.522	0.628	0.434	0.919
A0A2I0X888	HSP16.0	906689.A0A2I0X888	906689.A0A2I0WJ89	0	0	0	0	0	0	0	0.605	0.605
A0A2I0X888	HSP70-14	906689.A0A2I0X888	906689.A0A2I0WTF9	0	0	0	0	0.444	0	0	0.798	0.883
A0A2I0X888	HSP23	906689.A0A2I0X888	906689.A0A2I0WXP6	0	0	0	0	0.27	0	0	0.382	0.53
A0A2I0X888	HSP90-1	906689.A0A2I0X888	906689.A0A2I0WXQ9	0	0	0.141	0.732	0.27	0	0.967	0.816	0.981
A0A2I0X888	HSP22	906689.A0A2I0X888	906689.A0A2I0X5E8	0	0	0	0	0	0	0	0.438	0.438
A0A2I0X888	A0A2I0X9M4	906689.A0A2I0X888	906689.A0A2I0X9M4	0	0	0	0	0.329	0.232	0.401	0.454	0.809
A0A2I0X888	MED14	906689.A0A2I0X888	906689.A0A2I0XAP4	0	0	0	0	0.096	0	0	0.14	0.189
A0A2I0X888	RAR1	906689.A0A2I0X888	906689.A0A2I0XBI0	0	0	0	0	0.096	0	0.98	0.823	0.997
A0A2I0X888	HSP70-ER	906689.A0A2I0X888	906689.A0A2I0XCS9	0	0	0	0	0.27	0.145	0	0.378	0.578
A0A2I0X888	A0A2I0XCW3	906689.A0A2I0X888	906689.A0A2I0XCW3	0	0	0	0	0.238	0.42	0	0.242	0.636
A0A2I0X888	BIP4	906689.A0A2I0X888	906689.A0A2I0XCY2	0	0	0	0	0.338	0.232	0.401	0.351	0.776
A0A2I0X888	HSP22.0	906689.A0A2I0X888	906689.A0A2I0XDJ4	0	0	0	0	0	0	0	0.603	0.603
A0A2I0X888	HSP68	906689.A0A2I0X888	906689.A0A2I0XEA8	0	0	0	0	0.28	0.145	0	0.627	0.75
A0A2I0X888	nHSP70-3	906689.A0A2I0X888	906689.A0A2I0XEE5	0	0	0	0	0.27	0	0	0.279	0.451
A0A2I0X9M4	PDIL1-4	906689.A0A2I0X9M4	906689.A0A2I0VBW2	0	0	0	0	0.269	0	0	0.426	0.562
A0A2I0X9M4	MED19A	906689.A0A2I0X9M4	906689.A0A2I0VDG8	0	0	0	0	0	0	0.97	0	0.97
A0A2I0X9M4	MED17	906689.A0A2I0X9M4	906689.A0A2I0VEV9	0	0	0	0	0	0	0.974	0	0.974
A0A2I0X9M4	TOC64	906689.A0A2I0X9M4	906689.A0A2I0VJB7	0	0	0.274	0	0	0	0	0	0.274
A0A2I0X9M4	MED8	906689.A0A2I0X9M4	906689.A0A2I0VJL4	0	0	0	0	0	0	0.974	0	0.974
A0A2I0X9M4	HSP15.4	906689.A0A2I0X9M4	906689.A0A2I0VQ24	0	0	0	0	0	0	0	0.389	0.389
A0A2I0X9M4	HSP70-8	906689.A0A2I0X9M4	906689.A0A2I0VWK9	0	0	0.148	0	0	0	0	0.438	0.501
A0A2I0X9M4	SDN3	906689.A0A2I0X9M4	906689.A0A2I0W1I8	0	0	0	0	0	0	0.974	0	0.974
A0A2I0X9M4	MED20A	906689.A0A2I0X9M4	906689.A0A2I0W1K6	0	0	0	0	0	0	0.97	0	0.97
A0A2I0X9M4	MED6	906689.A0A2I0X9M4	906689.A0A2I0W598	0	0	0	0	0	0	0.974	0	0.974
A0A2I0X9M4	HSP81-1	906689.A0A2I0X9M4	906689.A0A2I0W641	0	0	0.066	0	0	0	0	0.262	0.281
A0A2I0X9M4	MED18	906689.A0A2I0X9M4	906689.A0A2I0W9M6	0	0	0	0	0	0	0.974	0	0.974
A0A2I0X9M4	HSP70-16	906689.A0A2I0X9M4	906689.A0A2I0WE84	0	0	0.113	0	0	0	0.289	0.098	0.381
A0A2I0X9M4	HSP70-17	906689.A0A2I0X9M4	906689.A0A2I0WF61	0	0	0.174	0	0.27	0.239	0.96	0.435	0.988
A0A2I0X9M4	MED9	906689.A0A2I0X9M4	906689.A0A2I0WG12	0	0	0	0	0	0	0.974	0	0.974
A0A2I0X9M4	HSP16.0	906689.A0A2I0X9M4	906689.A0A2I0WJ89	0	0	0	0	0	0	0	0.338	0.338
A0A2I0X9M4	HSP70-14	906689.A0A2I0X9M4	906689.A0A2I0WTF9	0	0	0.098	0	0	0	0.289	0.402	0.583
A0A2I0X9M4	HSP23	906689.A0A2I0X9M4	906689.A0A2I0WXP6	0	0	0	0	0	0	0	0.291	0.291
A0A2I0X9M4	MED31	906689.A0A2I0X9M4	906689.A0A2I0X0Z7	0	0	0	0	0	0	0.974	0	0.974
A0A2I0X9M4	MED30	906689.A0A2I0X9M4	906689.A0A2I0X443	0	0	0	0	0	0	0.974	0	0.974
A0A2I0X9M4	MED21	906689.A0A2I0X9M4	906689.A0A2I0X4B4	0	0	0	0	0	0	0.974	0	0.974
A0A2I0X9M4	MED4	906689.A0A2I0X9M4	906689.A0A2I0X870	0	0	0	0	0	0	0.974	0	0.974
A0A2I0X9M4	MED14	906689.A0A2I0X9M4	906689.A0A2I0XAP4	0	0	0	0	0	0	0.974	0	0.974
A0A2I0X9M4	HSP70-ER	906689.A0A2I0X9M4	906689.A0A2I0XCS9	0	0	0.101	0	0	0	0.233	0.085	0.314
A0A2I0X9M4	BIP4	906689.A0A2I0X9M4	906689.A0A2I0XCY2	0	0	0.068	0	0	0	0.928	0.391	0.956
A0A2I0X9M4	HSP22.0	906689.A0A2I0X9M4	906689.A0A2I0XDJ4	0	0	0	0	0.287	0	0	0.299	0.479
A0A2I0X9M4	HSP68	906689.A0A2I0X9M4	906689.A0A2I0XEA8	0	0	0.101	0	0	0	0.233	0.085	0.314
A0A2I0X9M4	MED28	906689.A0A2I0X9M4	906689.A0A2I0XFR9	0	0	0	0	0	0	0.974	0	0.974
A0A2I0X9M4	HSP18.5-C	906689.A0A2I0X9M4	906689.A0A2I0XH44	0	0	0	0	0	0	0	0.445	0.445
A0A2I0X9M4	MED27	906689.A0A2I0X9M4	906689.A0A2I0XHN6	0	0	0	0	0	0	0.974	0	0.974
A0A2I0X9M4	HSP83-1	906689.A0A2I0X9M4	906689.A0A2I0XI08	0	0	0	0	0	0	0	0.273	0.273
A0A2I0X9M4	A0A2I0XIW7	906689.A0A2I0X9M4	906689.A0A2I0XIW7	0	0	0	0	0	0	0.974	0	0.974
A0A2I0XAE0	HSP23	906689.A0A2I0XAE0	906689.A0A2I0WXP6	0	0	0	0	0	0.906	0	0.23	0.925
HSP70-ER	TOC64	906689.A0A2I0XCS9	906689.A0A2I0VJB7	0	0	0.274	0	0	0	0	0	0.274
HSP70-ER	HSP70-8	906689.A0A2I0XCS9	906689.A0A2I0VWK9	0	0	0.136	0.485	0.269	0	0	0.399	0.44
HSP70-ER	HSP81-1	906689.A0A2I0XCS9	906689.A0A2I0W641	0	0	0	0	0.269	0	0	0.269	0.443
HSP70-ER	HSP70-16	906689.A0A2I0XCS9	906689.A0A2I0WE84	0	0	0.166	0.396	0.31	0.171	0.311	0.265	0.661
HSP70-ER	HSP70-17	906689.A0A2I0XCS9	906689.A0A2I0WF61	0	0	0.157	0.373	0.31	0.171	0.292	0.478	0.709
HSP70-ER	HSP16.0	906689.A0A2I0XCS9	906689.A0A2I0WJ89	0	0	0	0	0	0	0	0.369	0.369
HSP70-ER	HSP70-14	906689.A0A2I0XCS9	906689.A0A2I0WTF9	0	0	0.109	0.411	0.477	0.171	0.311	0.418	0.761
HSP70-ER	HSP23	906689.A0A2I0XCS9	906689.A0A2I0WXP6	0	0	0	0	0.269	0	0	0.338	0.495
HSP70-ER	HSP90-1	906689.A0A2I0XCS9	906689.A0A2I0WXQ9	0	0	0	0	0.27	0	0	0.395	0.539
HSP70-ER	HSP22	906689.A0A2I0XCS9	906689.A0A2I0X5E8	0	0	0	0	0	0	0	0.277	0.277
HSP70-ER	A0A2I0XCW3	906689.A0A2I0XCS9	906689.A0A2I0XCW3	0	0	0	0	0.327	0	0	0.135	0.393
HSP70-ER	BIP4	906689.A0A2I0XCS9	906689.A0A2I0XCY2	0	0	0.065	0.878	0	0	0.233	0.085	0.24
HSP70-ER	HSP22.0	906689.A0A2I0XCS9	906689.A0A2I0XDJ4	0	0	0.064	0	0	0	0	0.307	0.324
HSP70-ER	HSP83-1	906689.A0A2I0XCS9	906689.A0A2I0XI08	0	0	0	0	0.248	0	0	0.256	0.417
HSP70-ER	A0A2I0XIW7	906689.A0A2I0XCS9	906689.A0A2I0XIW7	0	0	0	0	0.269	0	0	0	0.269
A0A2I0XCW3	TOC64	906689.A0A2I0XCW3	906689.A0A2I0VJB7	0	0	0.182	0	0	0	0	0	0.182
A0A2I0XCW3	HSP81-1	906689.A0A2I0XCW3	906689.A0A2I0W641	0	0	0	0	0.096	0	0.31	0.294	0.521
A0A2I0XCW3	HSP70-16	906689.A0A2I0XCW3	906689.A0A2I0WE84	0	0	0	0	0.185	0.171	0	0.142	0.37
A0A2I0XCW3	HSP70-17	906689.A0A2I0XCW3	906689.A0A2I0WF61	0	0	0	0	0.12	0.171	0	0.157	0.331
A0A2I0XCW3	HSP70-14	906689.A0A2I0XCW3	906689.A0A2I0WTF9	0	0	0	0	0.185	0.171	0	0.142	0.37
A0A2I0XCW3	HSP90-1	906689.A0A2I0XCW3	906689.A0A2I0WXQ9	0	0	0	0	0.096	0	0.31	0	0.35
A0A2I0XCW3	HSP22	906689.A0A2I0XCW3	906689.A0A2I0X5E8	0	0	0	0	0	0	0.921	0	0.921
A0A2I0XCW3	RAR1	906689.A0A2I0XCW3	906689.A0A2I0XBI0	0	0	0	0	0.234	0	0	0	0.234
A0A2I0XCW3	BIP4	906689.A0A2I0XCW3	906689.A0A2I0XCY2	0	0	0	0	0.101	0	0	0.241	0.288
A0A2I0XCW3	HSP68	906689.A0A2I0XCW3	906689.A0A2I0XEA8	0	0	0	0	0.27	0	0	0.135	0.342
A0A2I0XCW3	HSP83-1	906689.A0A2I0XCW3	906689.A0A2I0XI08	0	0	0	0	0.096	0	0.31	0	0.35
HSP22.7-1	TOC64	906689.A0A2I0XDH8	906689.A0A2I0VJB7	0	0	0.274	0	0	0	0	0	0.274
HSP22.7-1	HSP70-18	906689.A0A2I0XDH8	906689.A0A2I0VP13	0	0	0.158	0	0	0	0	0	0.158
HSP22.7-1	HSP15.4	906689.A0A2I0XDH8	906689.A0A2I0VQ24	0	0	0.146	0.437	0	0	0	0.445	0.314
HSP22.7-1	HSP70-8	906689.A0A2I0XDH8	906689.A0A2I0VWK9	0	0	0	0	0.274	0	0	0	0.274
HSP22.7-1	HSP17.8	906689.A0A2I0XDH8	906689.A0A2I0WAG3	0	0	0.22	0.356	0	0	0	0.502	0.417
HSP22.7-1	HSP18.6	906689.A0A2I0XDH8	906689.A0A2I0WF13	0	0	0.343	0.388	0	0	0	0.445	0.425
HSP22.7-1	HSP16.0	906689.A0A2I0XDH8	906689.A0A2I0WJ89	0	0	0.402	0.683	0	0	0	0.445	0.268
HSP22.7-1	HSP23	906689.A0A2I0XDH8	906689.A0A2I0WXP6	0	0	0.159	0.372	0.274	0	0	0.445	0.507
HSP22.7-1	HSP22	906689.A0A2I0XDH8	906689.A0A2I0X5E8	0	0	0.199	0.289	0.271	0	0	0.426	0.54
HSP22.7-1	HSP22.0	906689.A0A2I0XDH8	906689.A0A2I0XDJ4	0	0	0.445	0.721	0.27	0	0	0.445	0.432
HSP22.7-1	nHSP70-3	906689.A0A2I0XDH8	906689.A0A2I0XEE5	0	0	0.158	0	0	0	0	0	0.158
HSP22.7-1	HSP83-1	906689.A0A2I0XDH8	906689.A0A2I0XI08	0	0	0	0	0.27	0	0	0.299	0.466
nHSP70-3	TOC64	906689.A0A2I0XEE5	906689.A0A2I0VJB7	0	0	0.206	0	0	0	0	0	0.206
nHSP70-3	HSP70-8	906689.A0A2I0XEE5	906689.A0A2I0VWK9	0	0	0.144	0.602	0	0	0	0.373	0.208
nHSP70-3	HSP70-16	906689.A0A2I0XEE5	906689.A0A2I0WE84	0	0	0.19	0.481	0	0	0	0.218	0.203
nHSP70-3	HSP70-17	906689.A0A2I0XEE5	906689.A0A2I0WF61	0	0	0.271	0.391	0	0	0	0.373	0.354
nHSP70-3	HSP16.0	906689.A0A2I0XEE5	906689.A0A2I0WJ89	0	0	0	0	0	0	0	0.331	0.331
nHSP70-3	HSP70-14	906689.A0A2I0XEE5	906689.A0A2I0WTF9	0	0	0.091	0.479	0	0	0	0.335	0.216
nHSP70-3	HSP23	906689.A0A2I0XEE5	906689.A0A2I0WXP6	0	0	0	0	0	0	0	0.314	0.314
nHSP70-3	HSP90-1	906689.A0A2I0XEE5	906689.A0A2I0WXQ9	0	0	0	0	0	0	0	0.373	0.373
nHSP70-3	HSP22	906689.A0A2I0XEE5	906689.A0A2I0X5E8	0	0	0	0	0	0	0	0.234	0.234
nHSP70-3	HSP68	906689.A0A2I0XEE5	906689.A0A2I0XEA8	0	0	0.086	0.387	0.269	0	0	0.335	0.423
nHSP70-3	HSP83-1	906689.A0A2I0XEE5	906689.A0A2I0XI08	0	0	0	0	0	0	0	0.404	0.404
HSP83-1	PDIL1-4	906689.A0A2I0XI08	906689.A0A2I0VBW2	0	0	0	0	0	0	0	0.193	0.193
HSP83-1	TOC64	906689.A0A2I0XI08	906689.A0A2I0VJB7	0	0	0.274	0	0	0.833	0	0.445	0.927
HSP83-1	HSP70-18	906689.A0A2I0XI08	906689.A0A2I0VP13	0	0	0.158	0	0	0	0	0	0.158
HSP83-1	HSP15.4	906689.A0A2I0XI08	906689.A0A2I0VQ24	0	0	0	0	0	0	0	0.222	0.222
HSP83-1	HSP70-8	906689.A0A2I0XI08	906689.A0A2I0VWK9	0	0	0	0	0.455	0	0	0.624	0.786
HSP83-1	HSP81-1	906689.A0A2I0XI08	906689.A0A2I0W641	0	0	0.176	0.483	0	0.756	0.895	0.233	0.978
HSP83-1	HSP18.6	906689.A0A2I0XI08	906689.A0A2I0WF13	0	0	0	0	0.448	0	0	0	0.448
HSP83-1	HSP70-17	906689.A0A2I0XI08	906689.A0A2I0WF61	0	0	0	0	0	0	0	0.445	0.445
HSP83-1	HSP16.0	906689.A0A2I0XI08	906689.A0A2I0WJ89	0	0	0	0	0.27	0	0	0.612	0.705
HSP83-1	HSP70-14	906689.A0A2I0XI08	906689.A0A2I0WTF9	0	0	0	0	0.238	0	0	0.445	0.559
HSP83-1	HSP23	906689.A0A2I0XI08	906689.A0A2I0WXP6	0	0	0	0	0.275	0	0	0.445	0.58
HSP83-1	HSP22	906689.A0A2I0XI08	906689.A0A2I0X5E8	0	0	0	0	0.452	0	0	0.55	0.743
HSP83-1	RAR1	906689.A0A2I0XI08	906689.A0A2I0XBI0	0	0	0	0	0	0.838	0.98	0.334	0.998
HSP83-1	BIP4	906689.A0A2I0XI08	906689.A0A2I0XCY2	0	0	0	0	0	0	0	0.279	0.279
HSP83-1	HSP22.0	906689.A0A2I0XI08	906689.A0A2I0XDJ4	0	0	0	0	0.452	0	0	0.333	0.619
HSP83-1	HSP68	906689.A0A2I0XI08	906689.A0A2I0XEA8	0	0	0	0	0.248	0	0	0.569	0.662
A0A2I0XIW7	MED19A	906689.A0A2I0XIW7	906689.A0A2I0VDG8	0	0	0	0	0	0	0.97	0	0.97
A0A2I0XIW7	MED17	906689.A0A2I0XIW7	906689.A0A2I0VEV9	0	0	0	0	0	0	0.974	0	0.974
A0A2I0XIW7	MED8	906689.A0A2I0XIW7	906689.A0A2I0VJL4	0	0	0	0	0	0	0.974	0	0.974
A0A2I0XIW7	SDN3	906689.A0A2I0XIW7	906689.A0A2I0W1I8	0	0	0	0	0.27	0	0.974	0	0.98
A0A2I0XIW7	MED20A	906689.A0A2I0XIW7	906689.A0A2I0W1K6	0	0	0	0	0	0	0.97	0	0.97
A0A2I0XIW7	MED6	906689.A0A2I0XIW7	906689.A0A2I0W598	0	0	0	0	0	0.857	0.974	0	0.996
A0A2I0XIW7	MED18	906689.A0A2I0XIW7	906689.A0A2I0W9M6	0	0	0	0	0	0	0.974	0	0.974
A0A2I0XIW7	MED9	906689.A0A2I0XIW7	906689.A0A2I0WG12	0	0	0	0	0	0	0.974	0	0.974
A0A2I0XIW7	MED31	906689.A0A2I0XIW7	906689.A0A2I0X0Z7	0	0	0	0	0	0	0.974	0	0.974
A0A2I0XIW7	MED30	906689.A0A2I0XIW7	906689.A0A2I0X443	0	0	0	0	0	0	0.974	0	0.974
A0A2I0XIW7	MED21	906689.A0A2I0XIW7	906689.A0A2I0X4B4	0	0	0	0	0	0	0.974	0	0.974
A0A2I0XIW7	MED4	906689.A0A2I0XIW7	906689.A0A2I0X870	0	0	0	0	0	0	0.974	0	0.974
A0A2I0XIW7	MED14	906689.A0A2I0XIW7	906689.A0A2I0XAP4	0	0	0	0	0	0	0.974	0	0.974
A0A2I0XIW7	BIP4	906689.A0A2I0XIW7	906689.A0A2I0XCY2	0	0	0	0	0	0	0.922	0	0.922
A0A2I0XIW7	HSP68	906689.A0A2I0XIW7	906689.A0A2I0XEA8	0	0	0	0	0.269	0	0	0	0.269
A0A2I0XIW7	MED28	906689.A0A2I0XIW7	906689.A0A2I0XFR9	0	0	0	0	0	0	0.974	0	0.974
A0A2I0XIW7	MED27	906689.A0A2I0XIW7	906689.A0A2I0XHN6	0	0	0	0	0	0	0.974	0	0.974
A0A2I0XIX2	HSP22	906689.A0A2I0XIX2	906689.A0A2I0X5E8	0	0	0	0	0	0	0	0.258	0.258
BIP4	PDIL1-4	906689.A0A2I0XCY2	906689.A0A2I0VBW2	0	0	0	0	0.246	0.832	0	0.457	0.925
BIP4	MED19A	906689.A0A2I0XCY2	906689.A0A2I0VDG8	0	0	0	0	0	0	0.92	0	0.92
BIP4	MED17	906689.A0A2I0XCY2	906689.A0A2I0VEV9	0	0	0	0	0	0	0.922	0	0.922
BIP4	TOC64	906689.A0A2I0XCY2	906689.A0A2I0VJB7	0	0	0.165	0	0	0	0	0	0.165
BIP4	MED8	906689.A0A2I0XCY2	906689.A0A2I0VJL4	0	0	0	0	0	0	0.922	0	0.922
BIP4	HSP15.4	906689.A0A2I0XCY2	906689.A0A2I0VQ24	0	0	0	0	0	0	0	0.224	0.224
BIP4	HSP70-8	906689.A0A2I0XCY2	906689.A0A2I0VWK9	0	0	0.19	0.499	0	0	0	0.483	0.32
BIP4	SDN3	906689.A0A2I0XCY2	906689.A0A2I0W1I8	0	0	0	0	0	0	0.922	0	0.922
BIP4	MED20A	906689.A0A2I0XCY2	906689.A0A2I0W1K6	0	0	0	0	0	0	0.92	0.205	0.934
BIP4	MED6	906689.A0A2I0XCY2	906689.A0A2I0W598	0	0	0	0	0	0.833	0.922	0	0.986
BIP4	MED18	906689.A0A2I0XCY2	906689.A0A2I0W9M6	0	0	0	0	0	0	0.922	0	0.922
BIP4	HSP70-16	906689.A0A2I0XCY2	906689.A0A2I0WE84	0	0	0.181	0.452	0	0	0.289	0.234	0.418
BIP4	HSP18.6	906689.A0A2I0XCY2	906689.A0A2I0WF13	0	0	0	0	0	0	0	0.235	0.235
BIP4	HSP70-17	906689.A0A2I0XCY2	906689.A0A2I0WF61	0	0	0.18	0.386	0.444	0.239	0.917	0.466	0.975
BIP4	MED9	906689.A0A2I0XCY2	906689.A0A2I0WG12	0	0	0	0	0	0	0.922	0	0.922
BIP4	HSP16.0	906689.A0A2I0XCY2	906689.A0A2I0WJ89	0	0	0	0	0	0	0	0.404	0.404
BIP4	HSP70-14	906689.A0A2I0XCY2	906689.A0A2I0WTF9	0	0	0.107	0.441	0	0	0.289	0.275	0.41
BIP4	HSP23	906689.A0A2I0XCY2	906689.A0A2I0WXP6	0	0	0	0	0	0	0	0.301	0.301
BIP4	HSP90-1	906689.A0A2I0XCY2	906689.A0A2I0WXQ9	0	0	0	0	0	0	0	0.235	0.235
BIP4	MED31	906689.A0A2I0XCY2	906689.A0A2I0X0Z7	0	0	0	0	0	0	0.922	0	0.922
BIP4	MED30	906689.A0A2I0XCY2	906689.A0A2I0X443	0	0	0	0	0	0	0.922	0	0.922
BIP4	MED21	906689.A0A2I0XCY2	906689.A0A2I0X4B4	0	0	0	0	0	0	0.922	0	0.922
BIP4	HSP22	906689.A0A2I0XCY2	906689.A0A2I0X5E8	0	0	0	0	0	0	0	0.191	0.191
BIP4	MED4	906689.A0A2I0XCY2	906689.A0A2I0X870	0	0	0	0	0	0	0.922	0	0.922
BIP4	MED14	906689.A0A2I0XCY2	906689.A0A2I0XAP4	0	0	0	0	0	0	0.922	0	0.922
BIP4	RAR1	906689.A0A2I0XCY2	906689.A0A2I0XBI0	0	0	0	0	0	0	0	0.19	0.19
BIP4	HSP22.0	906689.A0A2I0XCY2	906689.A0A2I0XDJ4	0	0	0	0	0	0	0	0.189	0.189
BIP4	HSP68	906689.A0A2I0XCY2	906689.A0A2I0XEA8	0	0	0.084	0.441	0	0	0.233	0.085	0.271
BIP4	MED28	906689.A0A2I0XCY2	906689.A0A2I0XFR9	0	0	0	0	0	0	0.922	0	0.922
BIP4	MED27	906689.A0A2I0XCY2	906689.A0A2I0XHN6	0	0	0	0	0	0	0.922	0	0.922
HSP15.4	TOC64	906689.A0A2I0VQ24	906689.A0A2I0VJB7	0	0	0.274	0	0	0	0	0	0.274
HSP15.4	HSP70-18	906689.A0A2I0VQ24	906689.A0A2I0VP13	0	0	0.158	0	0	0	0	0	0.158
HSP15.4	HSP70-8	906689.A0A2I0VQ24	906689.A0A2I0VWK9	0	0	0	0	0	0	0	0.442	0.442
HSP15.4	HSP17.8	906689.A0A2I0VQ24	906689.A0A2I0WAG3	0	0	0.324	0.367	0	0	0	0	0.22
HSP15.4	HSP18.6	906689.A0A2I0VQ24	906689.A0A2I0WF13	0	0	0.145	0.377	0	0	0	0.578	0.418
HSP15.4	HSP16.0	906689.A0A2I0VQ24	906689.A0A2I0WJ89	0	0	0.151	0.439	0	0	0	0.789	0.495
HSP15.4	HSP23	906689.A0A2I0VQ24	906689.A0A2I0WXP6	0	0	0.143	0	0	0	0	0.598	0.641
HSP15.4	HSP22	906689.A0A2I0VQ24	906689.A0A2I0X5E8	0	0	0.142	0	0	0	0	0.418	0.479
HSP15.4	HSP18.1	906689.A0A2I0VQ24	906689.A0A2I0X717	0	0	0.133	0.46	0	0	0	0.233	0.189
HSP15.4	HSP22.0	906689.A0A2I0VQ24	906689.A0A2I0XDJ4	0	0	0.245	0.398	0	0	0	0.701	0.51
HSP16.0	TOC64	906689.A0A2I0WJ89	906689.A0A2I0VJB7	0	0	0.274	0	0	0	0	0	0.274
HSP16.0	HSP70-18	906689.A0A2I0WJ89	906689.A0A2I0VP13	0	0	0.158	0	0	0	0	0	0.158
HSP16.0	HSP70-8	906689.A0A2I0WJ89	906689.A0A2I0VWK9	0	0	0	0	0.368	0	0	0.742	0.83
HSP16.0	HSP81-1	906689.A0A2I0WJ89	906689.A0A2I0W641	0	0	0.113	0	0	0	0	0.269	0.324
HSP16.0	HSP17.8	906689.A0A2I0WJ89	906689.A0A2I0WAG3	0	0	0.365	0.312	0	0	0	0.445	0.477
HSP16.0	HSP18.6	906689.A0A2I0WJ89	906689.A0A2I0WF13	0	0	0.45	0.396	0	0	0	0.553	0.518
HSP16.0	HSP70-17	906689.A0A2I0WJ89	906689.A0A2I0WF61	0	0	0	0	0	0	0	0.678	0.678
HSP16.0	HSP70-14	906689.A0A2I0WJ89	906689.A0A2I0WTF9	0	0	0	0	0	0	0	0.678	0.678
HSP16.0	HSP23	906689.A0A2I0WJ89	906689.A0A2I0WXP6	0	0	0.192	0.406	0.459	0	0	0.774	0.732
HSP16.0	HSP90-1	906689.A0A2I0WJ89	906689.A0A2I0WXQ9	0	0	0	0	0	0	0	0.678	0.678
HSP16.0	HSP22	906689.A0A2I0WJ89	906689.A0A2I0X5E8	0	0	0.279	0.32	0.271	0	0	0.665	0.662
HSP16.0	HSP18.1	906689.A0A2I0WJ89	906689.A0A2I0X717	0	0	0.273	0.598	0	0	0	0.233	0.204
HSP16.0	HSP22.0	906689.A0A2I0WJ89	906689.A0A2I0XDJ4	0	0	0.333	0.665	0.276	0	0	0.866	0.537
HSP16.0	HSP68	906689.A0A2I0WJ89	906689.A0A2I0XEA8	0	0	0	0	0	0	0	0.635	0.635
HSP16.0	HSP18.5-C	906689.A0A2I0WJ89	906689.A0A2I0XH44	0	0	0.162	0.667	0	0	0	0.445	0.21
HSP17.8	HSP18.6	906689.A0A2I0WAG3	906689.A0A2I0WF13	0	0	0.374	0.327	0	0	0	0	0.265
HSP17.8	ycf39	906689.A0A2I0WAG3	906689.A0A2I0WXL4	0	0	0	0	0.27	0.846	0	0.445	0.932
HSP17.8	HSP23	906689.A0A2I0WAG3	906689.A0A2I0WXP6	0	0	0.246	0	0	0	0	0	0.246
HSP17.8	HSP90-1	906689.A0A2I0WAG3	906689.A0A2I0WXQ9	0	0	0	0	0	0	0	0.44	0.44
HSP17.8	HSP22	906689.A0A2I0WAG3	906689.A0A2I0X5E8	0	0	0.325	0.233	0	0	0	0	0.259
HSP17.8	HSP22.0	906689.A0A2I0WAG3	906689.A0A2I0XDJ4	0	0	0.389	0.305	0	0	0	0	0.283
HSP18.1	TOC64	906689.A0A2I0X717	906689.A0A2I0VJB7	0	0	0.165	0	0	0	0	0	0.165
HSP18.1	HSP70-8	906689.A0A2I0X717	906689.A0A2I0VWK9	0	0	0	0	0	0	0	0.194	0.194
HSP18.1	HSP18.6	906689.A0A2I0X717	906689.A0A2I0WF13	0	0	0.281	0.411	0	0	0	0.233	0.279
HSP18.1	HSP70-17	906689.A0A2I0X717	906689.A0A2I0WF61	0	0	0	0	0	0	0	0.197	0.197
HSP18.1	HSP70-14	906689.A0A2I0X717	906689.A0A2I0WTF9	0	0	0	0	0	0	0	0.213	0.213
HSP18.1	HSP23	906689.A0A2I0X717	906689.A0A2I0WXP6	0	0	0.112	0.382	0	0	0	0.222	0.192
HSP18.1	HSP90-1	906689.A0A2I0X717	906689.A0A2I0WXQ9	0	0	0	0	0	0	0	0.197	0.197
HSP18.1	HSP22	906689.A0A2I0X717	906689.A0A2I0X5E8	0	0	0.199	0.342	0	0	0	0.134	0.2
HSP18.5-C	HSP22	906689.A0A2I0XH44	906689.A0A2I0X5E8	0	0	0.157	0.286	0	0	0	0.394	0.354
HSP18.6	TOC64	906689.A0A2I0WF13	906689.A0A2I0VJB7	0	0	0.182	0	0	0	0	0	0.182
HSP18.6	HSP70-8	906689.A0A2I0WF13	906689.A0A2I0VWK9	0	0	0	0	0.453	0	0	0	0.453
HSP18.6	HSP23	906689.A0A2I0WF13	906689.A0A2I0WXP6	0	0	0.189	0	0.444	0	0	0.688	0.847
HSP18.6	HSP22	906689.A0A2I0WF13	906689.A0A2I0X5E8	0	0	0.323	0.283	0.443	0	0	0.614	0.749
HSP18.6	HSP22.0	906689.A0A2I0WF13	906689.A0A2I0XDJ4	0	0	0.37	0.433	0.444	0	0	0.808	0.755
HSP22	PDIL1-4	906689.A0A2I0X5E8	906689.A0A2I0VBW2	0	0	0	0	0	0	0	0.267	0.267
HSP22	TOC64	906689.A0A2I0X5E8	906689.A0A2I0VJB7	0	0	0.274	0	0	0	0	0	0.274
HSP22	HSP70-18	906689.A0A2I0X5E8	906689.A0A2I0VP13	0	0	0.158	0	0	0	0	0	0.158
HSP22	HSP70-8	906689.A0A2I0X5E8	906689.A0A2I0VWK9	0	0	0	0	0.471	0	0	0.61	0.785
HSP22	HSP81-1	906689.A0A2I0X5E8	906689.A0A2I0W641	0	0	0	0	0	0	0	0.21	0.21
HSP22	HSP70-17	906689.A0A2I0X5E8	906689.A0A2I0WF61	0	0	0	0	0	0	0	0.569	0.569
HSP22	HSP70-14	906689.A0A2I0X5E8	906689.A0A2I0WTF9	0	0	0	0	0	0	0	0.536	0.536
HSP22	HSP23	906689.A0A2I0X5E8	906689.A0A2I0WXP6	0	0	0.186	0.408	0.27	0	0	0.414	0.488
HSP22	HSP90-1	906689.A0A2I0X5E8	906689.A0A2I0WXQ9	0	0	0	0	0	0	0	0.585	0.585
HSP22	HSP22.0	906689.A0A2I0X5E8	906689.A0A2I0XDJ4	0	0	0.27	0.32	0.295	0	0	0.442	0.577
HSP22	HSP68	906689.A0A2I0X5E8	906689.A0A2I0XEA8	0	0	0	0	0	0	0	0.496	0.496
HSP22.0	TOC64	906689.A0A2I0XDJ4	906689.A0A2I0VJB7	0	0	0.206	0	0	0	0	0	0.206
HSP22.0	HSP70-8	906689.A0A2I0XDJ4	906689.A0A2I0VWK9	0	0	0	0	0.297	0	0	0.643	0.738
HSP22.0	HSP81-1	906689.A0A2I0XDJ4	906689.A0A2I0W641	0	0	0.043	0	0	0	0	0.261	0.263
HSP22.0	HSP70-14	906689.A0A2I0XDJ4	906689.A0A2I0WTF9	0	0	0	0	0	0	0	0.445	0.445
HSP22.0	HSP23	906689.A0A2I0XDJ4	906689.A0A2I0WXP6	0	0	0.195	0.327	0.455	0	0	0.785	0.768
HSP22.0	HSP68	906689.A0A2I0XDJ4	906689.A0A2I0XEA8	0	0	0	0	0	0	0	0.307	0.307
HSP23	TOC64	906689.A0A2I0WXP6	906689.A0A2I0VJB7	0	0	0.274	0	0	0	0	0	0.274
HSP23	HSP70-8	906689.A0A2I0WXP6	906689.A0A2I0VWK9	0	0	0	0	0.301	0	0	0.496	0.633
HSP23	HSP81-1	906689.A0A2I0WXP6	906689.A0A2I0W641	0	0	0	0	0	0	0	0.291	0.291
HSP23	HSP70-17	906689.A0A2I0WXP6	906689.A0A2I0WF61	0	0	0	0	0	0	0	0.445	0.445
HSP23	HSP70-14	906689.A0A2I0WXP6	906689.A0A2I0WTF9	0	0	0	0	0.27	0	0	0.438	0.572
HSP23	HSP90-1	906689.A0A2I0WXP6	906689.A0A2I0WXQ9	0	0	0	0	0	0	0	0.445	0.445
HSP23	HSP68	906689.A0A2I0WXP6	906689.A0A2I0XEA8	0	0	0	0	0.269	0	0	0.438	0.572
HSP68	TOC64	906689.A0A2I0XEA8	906689.A0A2I0VJB7	0	0	0.274	0	0	0	0	0	0.274
HSP68	HSP70-8	906689.A0A2I0XEA8	906689.A0A2I0VWK9	0	0	0.127	0.231	0.269	0	0	0.445	0.54
HSP68	HSP81-1	906689.A0A2I0XEA8	906689.A0A2I0W641	0	0	0	0	0.269	0	0	0.269	0.443
HSP68	HSP70-16	906689.A0A2I0XEA8	906689.A0A2I0WE84	0	0	0.167	0.315	0.31	0.171	0.311	0.448	0.723
HSP68	HSP70-17	906689.A0A2I0XEA8	906689.A0A2I0WF61	0	0	0.22	0.288	0.31	0.171	0.292	0.445	0.733
HSP68	HSP70-14	906689.A0A2I0XEA8	906689.A0A2I0WTF9	0	0	0.097	0.308	0.602	0.171	0.311	0.662	0.869
HSP68	HSP90-1	906689.A0A2I0XEA8	906689.A0A2I0WXQ9	0	0	0	0	0.444	0	0	0.65	0.797
HSP70-14	PDIL1-4	906689.A0A2I0WTF9	906689.A0A2I0VBW2	0	0	0	0	0	0.843	0	0	0.843
HSP70-14	TOC64	906689.A0A2I0WTF9	906689.A0A2I0VJB7	0	0	0.182	0	0	0	0	0	0.182
HSP70-14	HSP70-8	906689.A0A2I0WTF9	906689.A0A2I0VWK9	0	0	0.138	0.305	0	0	0	0.678	0.52
HSP70-14	HSP81-1	906689.A0A2I0WTF9	906689.A0A2I0W641	0	0	0	0	0.238	0	0	0.296	0.441
HSP70-14	HSP70-17	906689.A0A2I0WTF9	906689.A0A2I0WF61	0	0	0.238	0.385	0.267	0	0	0.445	0.526
HSP70-14	HSP90-1	906689.A0A2I0WTF9	906689.A0A2I0WXQ9	0	0	0	0	0.447	0	0	0.445	0.68
HSP70-14	RAR1	906689.A0A2I0WTF9	906689.A0A2I0XBI0	0	0	0	0	0.11	0	0	0.116	0.18
HSP70-16	TOC64	906689.A0A2I0WE84	906689.A0A2I0VJB7	0	0	0.182	0	0	0	0	0	0.182
HSP70-16	HSP70-8	906689.A0A2I0WE84	906689.A0A2I0VWK9	0	0	0.185	0.305	0	0	0	0.73	0.57
HSP70-16	HSP70-17	906689.A0A2I0WE84	906689.A0A2I0WF61	0	0	0.329	0.391	0.339	0	0	0.561	0.638
HSP70-16	RAR1	906689.A0A2I0WE84	906689.A0A2I0XBI0	0	0	0	0	0.11	0	0	0.116	0.18
HSP70-17	PDIL1-4	906689.A0A2I0WF61	906689.A0A2I0VBW2	0	0	0	0	0.274	0.198	0.388	0.445	0.776
HSP70-17	TOC64	906689.A0A2I0WF61	906689.A0A2I0VJB7	0	0	0.172	0	0	0	0	0	0.172
HSP70-17	HSP70-8	906689.A0A2I0WF61	906689.A0A2I0VWK9	0	0	0.257	0.249	0	0	0	0.452	0.46
HSP70-17	HSP81-1	906689.A0A2I0WF61	906689.A0A2I0W641	0	0	0	0	0	0	0	0.331	0.331
HSP70-17	HSP90-1	906689.A0A2I0WF61	906689.A0A2I0WXQ9	0	0	0	0	0	0	0	0.611	0.611
HSP70-17	RAR1	906689.A0A2I0WF61	906689.A0A2I0XBI0	0	0	0	0	0.11	0	0	0.275	0.327
HSP70-18	TOC64	906689.A0A2I0VP13	906689.A0A2I0VJB7	0	0	0.167	0	0	0	0	0	0.167
HSP70-18	ycf39	906689.A0A2I0VP13	906689.A0A2I0WXL4	0	0	0.158	0	0	0	0	0	0.158
HSP70-8	TOC64	906689.A0A2I0VWK9	906689.A0A2I0VJB7	0	0	0.274	0	0	0	0	0	0.274
HSP70-8	HSP81-1	906689.A0A2I0VWK9	906689.A0A2I0W641	0	0	0	0	0.256	0	0	0.313	0.467
HSP70-8	HSP90-1	906689.A0A2I0VWK9	906689.A0A2I0WXQ9	0	0	0	0	0	0	0	0.683	0.683
HSP81-1	TOC64	906689.A0A2I0W641	906689.A0A2I0VJB7	0	0	0.172	0	0	0.835	0	0.258	0.89
HSP81-1	HSP90-1	906689.A0A2I0W641	906689.A0A2I0WXQ9	0	0	0.189	0.373	0	0	0	0.464	0.373
HSP81-1	RAR1	906689.A0A2I0W641	906689.A0A2I0XBI0	0	0	0	0	0	0.833	0.928	0.381	0.992
HSP90-1	TOC64	906689.A0A2I0WXQ9	906689.A0A2I0VJB7	0	0	0.182	0	0	0	0	0.445	0.527
HSP90-1	SDN3	906689.A0A2I0WXQ9	906689.A0A2I0W1I8	0	0	0	0	0.27	0	0	0	0.27
HSP90-1	ycf39	906689.A0A2I0WXQ9	906689.A0A2I0WXL4	0	0	0	0	0	0	0	0.422	0.422
HSP90-1	RAR1	906689.A0A2I0WXQ9	906689.A0A2I0XBI0	0	0	0	0	0	0.857	0.98	0.435	0.998
MED14	MED19A	906689.A0A2I0XAP4	906689.A0A2I0VDG8	0	0	0	0	0	0	0.97	0.548	0.986
MED14	MED17	906689.A0A2I0XAP4	906689.A0A2I0VEV9	0	0	0	0	0	0.857	0.974	0.553	0.998
MED14	MED8	906689.A0A2I0XAP4	906689.A0A2I0VJL4	0	0	0	0	0	0	0.974	0.76	0.993
MED14	SDN3	906689.A0A2I0XAP4	906689.A0A2I0W1I8	0	0	0	0	0	0	0.974	0	0.974
MED14	MED20A	906689.A0A2I0XAP4	906689.A0A2I0W1K6	0	0	0	0	0	0	0.97	0.445	0.983
MED14	MED6	906689.A0A2I0XAP4	906689.A0A2I0W598	0	0	0	0	0.096	0.993	0.991	0.979	0.999
MED14	MED18	906689.A0A2I0XAP4	906689.A0A2I0W9M6	0	0	0	0	0.099	0.525	0.991	0.958	0.999
MED14	MED9	906689.A0A2I0XAP4	906689.A0A2I0WG12	0	0	0	0	0	0	0.974	0.445	0.985
MED14	MED31	906689.A0A2I0XAP4	906689.A0A2I0X0Z7	0	0	0	0	0	0.921	0.974	0.962	0.999
MED14	MED30	906689.A0A2I0XAP4	906689.A0A2I0X443	0	0	0	0	0	0	0.974	0.445	0.985
MED14	MED21	906689.A0A2I0XAP4	906689.A0A2I0X4B4	0	0	0	0	0	0.992	0.662	0.445	0.998
MED14	MED4	906689.A0A2I0XAP4	906689.A0A2I0X870	0	0	0	0	0	0	0.974	0.557	0.988
MED14	MED28	906689.A0A2I0XAP4	906689.A0A2I0XFR9	0	0	0	0	0	0	0.974	0.445	0.985
MED14	MED27	906689.A0A2I0XAP4	906689.A0A2I0XHN6	0	0	0	0	0	0	0.974	0.805	0.995
MED17	MED19A	906689.A0A2I0VEV9	906689.A0A2I0VDG8	0	0	0	0	0	0	0.97	0.445	0.983
MED17	MED8	906689.A0A2I0VEV9	906689.A0A2I0VJL4	0	0	0	0	0	0	0.974	0.448	0.985
MED17	SDN3	906689.A0A2I0VEV9	906689.A0A2I0W1I8	0	0	0	0	0	0	0.974	0	0.974
MED17	MED20A	906689.A0A2I0VEV9	906689.A0A2I0W1K6	0	0	0	0	0	0	0.97	0.81	0.994
MED17	MED6	906689.A0A2I0VEV9	906689.A0A2I0W598	0	0	0	0	0	0.909	0.974	0.447	0.999
MED17	MED18	906689.A0A2I0VEV9	906689.A0A2I0W9M6	0	0	0	0	0	0.857	0.974	0.753	0.999
MED17	MED9	906689.A0A2I0VEV9	906689.A0A2I0WG12	0	0	0	0	0	0	0.974	0.445	0.985
MED17	MED31	906689.A0A2I0VEV9	906689.A0A2I0X0Z7	0	0	0	0	0	0	0.974	0	0.974
MED17	MED30	906689.A0A2I0VEV9	906689.A0A2I0X443	0	0	0	0	0	0	0.974	0	0.974
MED17	MED21	906689.A0A2I0VEV9	906689.A0A2I0X4B4	0	0	0	0	0	0	0.974	0	0.974
MED17	MED4	906689.A0A2I0VEV9	906689.A0A2I0X870	0	0	0	0	0	0.857	0.974	0.721	0.999
MED17	MED28	906689.A0A2I0VEV9	906689.A0A2I0XFR9	0	0	0	0	0	0	0.974	0.445	0.985
MED17	MED27	906689.A0A2I0VEV9	906689.A0A2I0XHN6	0	0	0	0	0	0	0.974	0.758	0.993
MED18	MED19A	906689.A0A2I0W9M6	906689.A0A2I0VDG8	0	0	0	0	0	0	0.97	0.445	0.983
MED18	MED8	906689.A0A2I0W9M6	906689.A0A2I0VJL4	0	0	0	0	0	0	0.974	0.814	0.995
MED18	SDN3	906689.A0A2I0W9M6	906689.A0A2I0W1I8	0	0	0	0	0	0	0.974	0.145	0.977
MED18	MED20A	906689.A0A2I0W9M6	906689.A0A2I0W1K6	0	0	0	0	0	0.877	0.97	0.789	0.999
MED18	MED6	906689.A0A2I0W9M6	906689.A0A2I0W598	0	0	0	0	0.099	0.525	0.662	0.518	0.921
MED18	MED9	906689.A0A2I0W9M6	906689.A0A2I0WG12	0	0	0	0	0	0	0.974	0.535	0.987
MED18	MED31	906689.A0A2I0W9M6	906689.A0A2I0X0Z7	0	0	0	0	0.123	0.525	0.662	0.693	0.951
MED18	MED30	906689.A0A2I0W9M6	906689.A0A2I0X443	0	0	0	0	0	0	0.974	0.445	0.985
MED18	MED21	906689.A0A2I0W9M6	906689.A0A2I0X4B4	0	0	0	0	0.117	0.524	0.974	0.321	0.992
MED18	MED4	906689.A0A2I0W9M6	906689.A0A2I0X870	0	0	0	0	0	0	0.974	0.445	0.985
MED18	MED28	906689.A0A2I0W9M6	906689.A0A2I0XFR9	0	0	0	0	0	0	0.974	0.447	0.985
MED18	MED27	906689.A0A2I0W9M6	906689.A0A2I0XHN6	0	0	0	0	0	0	0.974	0.751	0.993
MED19A	MED8	906689.A0A2I0VDG8	906689.A0A2I0VJL4	0	0	0	0	0	0	0.97	0.445	0.983
MED19A	SDN3	906689.A0A2I0VDG8	906689.A0A2I0W1I8	0	0	0	0	0.244	0	0.97	0	0.976
MED19A	MED20A	906689.A0A2I0VDG8	906689.A0A2I0W1K6	0	0	0	0	0	0	0.966	0.445	0.98
MED19A	MED6	906689.A0A2I0VDG8	906689.A0A2I0W598	0	0	0	0	0.269	0.909	0.97	0.445	0.999
MED19A	MED9	906689.A0A2I0VDG8	906689.A0A2I0WG12	0	0	0	0	0	0	0.97	0	0.97
MED19A	MED31	906689.A0A2I0VDG8	906689.A0A2I0X0Z7	0	0	0	0	0	0	0.97	0	0.97
MED19A	MED30	906689.A0A2I0VDG8	906689.A0A2I0X443	0	0	0	0	0	0	0.97	0	0.97
MED19A	MED21	906689.A0A2I0VDG8	906689.A0A2I0X4B4	0	0	0	0	0	0	0.97	0	0.97
MED19A	MED4	906689.A0A2I0VDG8	906689.A0A2I0X870	0	0	0	0	0	0	0.97	0	0.97
MED19A	MED28	906689.A0A2I0VDG8	906689.A0A2I0XFR9	0	0	0	0	0	0	0.97	0.445	0.983
MED19A	MED27	906689.A0A2I0VDG8	906689.A0A2I0XHN6	0	0	0	0	0	0	0.97	0.445	0.983
MED20A	MED8	906689.A0A2I0W1K6	906689.A0A2I0VJL4	0	0	0	0	0	0	0.97	0.445	0.983
MED20A	SDN3	906689.A0A2I0W1K6	906689.A0A2I0W1I8	0	0	0	0	0	0	0.974	0	0.974
MED20A	MED6	906689.A0A2I0W1K6	906689.A0A2I0W598	0	0	0	0	0	0.857	0.974	0.445	0.998
MED20A	MED9	906689.A0A2I0W1K6	906689.A0A2I0WG12	0	0	0	0	0	0	0.97	0.404	0.981
MED20A	MED31	906689.A0A2I0W1K6	906689.A0A2I0X0Z7	0	0	0	0	0	0	0.974	0	0.974
MED20A	MED30	906689.A0A2I0W1K6	906689.A0A2I0X443	0	0	0	0	0	0	0.97	0	0.97
MED20A	MED21	906689.A0A2I0W1K6	906689.A0A2I0X4B4	0	0	0	0	0.27	0	0.97	0	0.977
MED20A	MED4	906689.A0A2I0W1K6	906689.A0A2I0X870	0	0	0	0	0	0	0.97	0.445	0.983
MED20A	MED28	906689.A0A2I0W1K6	906689.A0A2I0XFR9	0	0	0	0	0	0	0.97	0	0.97
MED20A	MED27	906689.A0A2I0W1K6	906689.A0A2I0XHN6	0	0	0	0	0	0	0.97	0.445	0.983
MED21	MED8	906689.A0A2I0X4B4	906689.A0A2I0VJL4	0	0	0	0	0	0	0.974	0	0.974
MED21	SDN3	906689.A0A2I0X4B4	906689.A0A2I0W1I8	0	0	0	0	0	0	0.974	0	0.974
MED21	MED6	906689.A0A2I0X4B4	906689.A0A2I0W598	0	0	0	0	0.244	0.857	0.974	0.76	0.999
MED21	MED9	906689.A0A2I0X4B4	906689.A0A2I0WG12	0	0	0	0	0	0.877	0.974	0	0.997
MED21	MED31	906689.A0A2I0X4B4	906689.A0A2I0X0Z7	0	0	0	0	0.27	0.928	0.974	0.962	0.999
MED21	MED30	906689.A0A2I0X4B4	906689.A0A2I0X443	0	0	0	0	0	0	0.974	0	0.974
MED21	MED4	906689.A0A2I0X4B4	906689.A0A2I0X870	0	0	0	0	0	0	0.974	0	0.974
MED21	MED28	906689.A0A2I0X4B4	906689.A0A2I0XFR9	0	0	0	0	0.27	0	0.974	0	0.98
MED21	MED27	906689.A0A2I0X4B4	906689.A0A2I0XHN6	0	0	0	0	0	0	0.974	0.441	0.985
MED27	MED8	906689.A0A2I0XHN6	906689.A0A2I0VJL4	0	0	0	0	0	0	0.974	0.449	0.985
MED27	SDN3	906689.A0A2I0XHN6	906689.A0A2I0W1I8	0	0	0	0	0	0	0.974	0	0.974
MED27	MED6	906689.A0A2I0XHN6	906689.A0A2I0W598	0	0	0	0	0	0.857	0.974	0.943	0.999
MED27	MED9	906689.A0A2I0XHN6	906689.A0A2I0WG12	0	0	0	0	0	0	0.974	0.753	0.993
MED27	MED31	906689.A0A2I0XHN6	906689.A0A2I0X0Z7	0	0	0	0	0	0	0.974	0	0.974
MED27	MED30	906689.A0A2I0XHN6	906689.A0A2I0X443	0	0	0	0	0	0	0.974	0	0.974
MED27	MED4	906689.A0A2I0XHN6	906689.A0A2I0X870	0	0	0	0	0	0	0.974	0.445	0.985
MED27	MED28	906689.A0A2I0XHN6	906689.A0A2I0XFR9	0	0	0	0	0	0	0.974	0.445	0.985
MED28	MED8	906689.A0A2I0XFR9	906689.A0A2I0VJL4	0	0	0	0	0	0	0.974	0.445	0.985
MED28	SDN3	906689.A0A2I0XFR9	906689.A0A2I0W1I8	0	0	0	0	0	0	0.974	0	0.974
MED28	MED6	906689.A0A2I0XFR9	906689.A0A2I0W598	0	0	0	0	0.27	0.857	0.974	0	0.997
MED28	MED9	906689.A0A2I0XFR9	906689.A0A2I0WG12	0	0	0	0	0	0	0.974	0.449	0.985
MED28	MED31	906689.A0A2I0XFR9	906689.A0A2I0X0Z7	0	0	0	0	0	0	0.974	0	0.974
MED28	MED30	906689.A0A2I0XFR9	906689.A0A2I0X443	0	0	0	0	0	0	0.974	0.844	0.996
MED28	MED4	906689.A0A2I0XFR9	906689.A0A2I0X870	0	0	0	0	0	0	0.974	0.421	0.984
MED30	MED8	906689.A0A2I0X443	906689.A0A2I0VJL4	0	0	0	0	0	0	0.974	0.309	0.981
MED30	SDN3	906689.A0A2I0X443	906689.A0A2I0W1I8	0	0	0	0	0	0	0.974	0	0.974
MED30	MED6	906689.A0A2I0X443	906689.A0A2I0W598	0	0	0	0	0	0.857	0.974	0	0.996
MED30	MED9	906689.A0A2I0X443	906689.A0A2I0WG12	0	0	0	0	0	0	0.974	0.521	0.987
MED30	MED31	906689.A0A2I0X443	906689.A0A2I0X0Z7	0	0	0	0	0	0	0.974	0	0.974
MED30	MED4	906689.A0A2I0X443	906689.A0A2I0X870	0	0	0	0	0	0	0.974	0.431	0.985
MED31	MED8	906689.A0A2I0X0Z7	906689.A0A2I0VJL4	0	0	0	0	0	0	0.974	0	0.974
MED31	SDN3	906689.A0A2I0X0Z7	906689.A0A2I0W1I8	0	0	0	0	0	0	0.978	0	0.978
MED31	MED6	906689.A0A2I0X0Z7	906689.A0A2I0W598	0	0	0	0	0.13	0.913	0.66	0.962	0.999
MED31	MED9	906689.A0A2I0X0Z7	906689.A0A2I0WG12	0	0	0	0	0	0.877	0.974	0	0.997
MED31	MED4	906689.A0A2I0X0Z7	906689.A0A2I0X870	0	0	0	0	0	0.857	0.974	0	0.996
MED4	MED8	906689.A0A2I0X870	906689.A0A2I0VJL4	0	0	0	0	0	0	0.974	0.445	0.985
MED4	SDN3	906689.A0A2I0X870	906689.A0A2I0W1I8	0	0	0	0	0	0	0.974	0	0.974
MED4	MED6	906689.A0A2I0X870	906689.A0A2I0W598	0	0	0	0	0	0.857	0.974	0.445	0.998
MED4	MED9	906689.A0A2I0X870	906689.A0A2I0WG12	0	0	0	0	0	0.92	0.974	0.788	0.999
MED6	MED8	906689.A0A2I0W598	906689.A0A2I0VJL4	0	0	0	0	0	0.857	0.974	0.445	0.998
MED6	SDN3	906689.A0A2I0W598	906689.A0A2I0W1I8	0	0	0	0	0	0.85	0.976	0	0.996
MED6	MED9	906689.A0A2I0W598	906689.A0A2I0WG12	0	0	0	0	0	0.857	0.974	0.445	0.998
MED8	SDN3	906689.A0A2I0VJL4	906689.A0A2I0W1I8	0	0	0	0	0.269	0	0.974	0	0.98
MED8	MED9	906689.A0A2I0VJL4	906689.A0A2I0WG12	0	0	0	0	0	0	0.974	0.445	0.985
MED9	SDN3	906689.A0A2I0WG12	906689.A0A2I0W1I8	0	0	0	0	0	0	0.974	0	0.974
SDN3	TOC64	906689.A0A2I0W1I8	906689.A0A2I0VJB7	0	0	0.206	0	0.27	0	0	0	0.396
TOC64	ycf39	906689.A0A2I0VJB7	906689.A0A2I0WXL4	0	0	0.274	0	0	0	0	0	0.274
