# Supplementary material for: Genome-wide identification and expression analysis of the Hsp20, Hsp70 and Hsp90 gene family in Dendrobium officinale
Source: Front Plant Sci. 2022 Aug 10;13:979801. doi: 10.3389/fpls.2022.979801 (PMC9399769; doi:10.3389/fpls.2022.979801)
Supplement: Supplementary file 10 [file Table_7.xlsx]

## Sheet: Sheet1
Table S7. primer sequences of RT-qPCR
	Primer sequences (5'-3')		Primer sequences (5'-3')
qDenHsp20-1F	CCGAGCCCTGCATCGAC	qDenHsp20-1R	TTAAATGCCGCCTCCGAAGC
qDenHsp20-2F	ATGTCGCTTGTCCGCAATTGT	qDenHsp20-2R	CCTTCTCACCACAGGTTTCTTCT
qDenHsp20-3F	GTCGATCATTCGCAGAAGCAACG	qDenHsp20-3R	CCTCAGGCTTCTTGACCTCCTC
qDenHsp20-4F	ATGCCCGCTGAATGCAGC	qDenHsp20-4R	CACCTCAGGCTTCTTGACCTC
qDenHsp20-5F	ATGTCGATCATTCGCAGGAGCA	qDenHsp20-5R	CTACTTCCCCTCTCCGGAAATCT
qDenHsp20-6F	ATGTCGATCATTCGCAGGAGCA	qDenHsp20-6R	CTACTTCCCCTCTCCGGAAATCT
qDenHsp20-7F	ATGTCGATCATTCGCAGGAGCA	qDenHsp20-7R	CTACTTCCCCTCTCCGGAAATCT
qDenHsp20-12F	ATGTCCGACGCCTTATCCTGG	qDenHsp20-12R	CAGCCGAAATATATCCAAAGCTCCT
qDenHsp20-13F	ATGTCGATCATTCGCCGGAGC	qDenHsp20-13R	GCCGGAAATCTCTATGGACTTCAC
qDenHsp20-16F	ATGGCGGCCTTGATCACTGC	qDenHsp20-16R	GGAAAACATCCTTCCTCTCCTCCTG
qDenHsp20-18F	GAGAACCTCATTTGCAACCGTATGT	qDenHsp20-18R	TCAAATCTCAGCCTTAGAAGCCTTG
qDenHsp20-19F	ATGGAGTATGCGATCGCGGC	qDenHsp20-19R	CCCTATTGACGTCCTTTGGGAG
qDenHsp20-20F	ATGGCAGGCGTTCTCTTCGC	qDenHsp20-20R	CAGAGCTTGCTAGAGATGGGGA
qDenHsp20-23F	TGGATGCGAGGATTTTCAGATTGGAG	qDenHsp20-23R	TCAAGCAATCTTGACCTCGATTGTCT
qDenHsp20-26F	GCGAGGATTTTCAGATTGGAGAACC	qDenHsp20-26R	TCAAGCAATCTTGACCTCGATTGTCT
qDenHsp20-27F	GCTAGGGTTTTCAGATTAGATAGCCCA	qDenHsp20-27R	GCAACTTTAACCTCAATAGTCTTGGG
qDenHsp20-28F	GGATGGTCAGTTTTTCGGAATGCG	qDenHsp20-28R	CGGATACTTAGATTCAGCCTCCGG
qDenHsp20-29F	GGGTTTACCCGGTGAATGCG	qDenHsp20-29R	CTACAACAAGCTGACCCGCT
qDenHsp20-32F	ATGGCTTACGCAGCAGCAT	qDenHsp20-32R	GAAAGAAAGCAAAGATGAACCGC
qDenHsp20-35F	CGGGTATCAGCAATTTGCTGCAC	qDenHsp20-35R	TCAGACCACCGTCACCTCCA
qDenHsp20-36F	GAATTCACGGTTCGCCATGGC	qDenHsp20-36R	CCGCGCAAGACTTCTTCGAC
qDenHsp20-37F	CTGCCAGACTCGCTTCATATTGA	qDenHsp20-37R	TCAGACCACCGTCACCTCC
qFtMAPK5F	ATCAAGATGGTCGGCAATGC	qFtMAPK13F	TACCTCCCAAACCACATCCC
qDenHsp70-2F	ATGGCTGGAAAAGGCGAAGGT	qDenHsp70-2R	GTCAACTTCCTCGATCTTAGGCC
qDenHsp70-3F	ATGGCTCCCACTCGAATTGGC	qDenHsp70-3R	TCAACCCAATGGTGTACCCGG
qDenHsp70-4F	ATGGCGGGAAAAAGCGAAGG	qDenHsp70-4R	CCTCGATCTTTGGCCCTGC
qDenHsp70-5F	ATGGGGCGATCGATTCGTGA	qDenHsp70-5R	TCATCGTCATCATCGCCACC
qDenHsp70-7F	ATGAGATCCGGAGTGGCGG	qDenHsp70-7R	GCACCAACGTAGAACCTGAGC
qDenHsp70-8F	GTGTAATCGGATTCGACGTTGGC	qDenHsp70-8R	TCAACCTGAGTGGTCTGAGGA
qDenHsp70-9F	ATGGCTGGAAAAGGCGAAGGT	qDenHsp70-9R	CCTCTTCCTCTTCTTACTTCCCCT
qDenHsp70-10F	ATGTCGTGCTCCGGCG	qDenHsp70-10R	ACAGATCCACCATCGGCG
qDenHsp70-11F	ATGGCGGGAAAAGGCGATG	qDenHsp70-11R	CTATCCCGCTGCCGCAAC
qDenHsp70-12F	ATGGCGGGAAAAGGCGATG	qDenHsp70-12R	TCAAACACTTCTCGACCGGC
qDenHsp70-13F	GTAGGGATAGATTTGGAACAGAGCCC	qDenHsp70-13R	TCAGAAAATCACACTCGAAATAGGCA
qDenHsp70-14F	ATGGCCTCTGCATTCGCC	qDenHsp70-14R	ACTGTCAGTGAAATCAGCATCG
qDenHsp70-35F	ATGCTGCGCAATGCCCG	qDenHsp70-35R	TGCAGCTCCCAAAGCCAC
qDenHsp70-36F	ATGGCGATCGTTTCCAGGCT	qDenHsp70-36R	GCTTCCTTGAATTCAGCTTCTGG
qDenHsp70-37F	ATGCAGGTCTGTATTGCTGGATTCA	qDenHsp70-37R	GGAGACAGAGCCTACCGCTTAG
qDenHsp70-38F	ATGAGCGTGGTAGGTTTTGACCT	qDenHsp70-38R	TCAAGGAATATCAGTGCCACCGA
qDenHsp70-39F	ATGCGCAATTGGGTCGTGT	qDenHsp70-39R	TCAGAGCTCATCGTGAGAATCAT
qDenHsp70-40F	ATGGACCTTGAGCGTGTCTTTGG	qDenHsp70-40R	CTTCTTCACCTCCTCGTATTCTGC
qDenHsp70-41F	ATGGACCTTGAGCGTGTCTTTGG	qDenHsp70-41R	GGCAGAATACGAGGAGGTGAAGAAG
qDenHsp70-43F	CAATTGCTAAGGAGGAAGCCTCCA	qDenHsp70-43R	GAGAATCATCGTCGTCATCGCT
qDenHsp90-1F	ATGGCGTCAGAAAGCGAGACC	qDenHsp90-1R	GTCAACCTCCTCCATCTTGCT
qDenHsp90-4F	ATGGCAACGGAAAGCGAGAC	qDenHsp90-4R	CAACCTCCTCCATCTTGCTTCC
qDenHsp90-2F	GGTTTCCTGGTGGAGAATGA	qDenHsp90-2R	GTGCTGGGGAAGTGTTTGAT
qDenHsp90-3F	ATGGCCGACGTGCAGATG	qDenHsp90-3R	GTCAACCTCTTCCATCTTGCTC
